# Supplementary material for: Consequences of adaptation of TAL effectors on host susceptibility to Xanthomonas
Source: PLoS Genet. 2021 Jan 19;17(1):e1009310. doi: 10.1371/journal.pgen.1009310 (PMC7845958; doi:10.1371/journal.pgen.1009310)
Supplement: S1 Data — (XLSX) [file pgen.1009310.s009.xlsx]

## Sheet: Table legend
			S1_Data. Predicted sweet orange EBEs of TALEs used in this study
			Effector binding elements (EBE) of dTALEWTLOB1 (A), dTALELBM1(B), dTALELBM2 (C) , dTALELBM3 (D), dTALELBM4 (E) , dTALELBM5 (F), dTALELBM6 (G), dTALELBM7 (H), dTALELB2A1 (I), dTALELB2A2 (J), dTALELB3A (K), dTALELB5A (L) and dTALELB7A (M) were predicted in the 1 kb upstream areas to the transcriptional start site of all annotated coding genes in sweet orange (Citrus sinensis) using the target finde…

## Sheet: WTLOB1
S1A Dataset. Predicted sweet orange EBEs of dTALEWTLOB1
options_used:search reverse complement, upstream_base = T , cutoff = 3.00, rvd_sequence = NI_NG_NI_NI_NI_HD_HD_NG_HD_NG_NG_NG_NG_NN_HD_HD_NG_NG_NN
Best Possible Score:5.34
Gene ID	Orientation relative to transcriptional start site	Score	Placement relative to transcriptional start site	Target Sequence	Plus strand sequence
Cs7g27640	Plus	7.35	-40	T ATAAACCCCTTTTGCCTTG	T ATAAACCCCTTTTGCCTTG
Cs5g28050	Plus	10.93	-364	T ATAAAACTCTTCTCCCTTA	T ATAAAACTCTTCTCCCTTA
Cs1g17720	Minus	11.46	-243	T AAAAACCTCATTTCCCTTC	GAAGGGAAATGAGGTTTTT A
Cs8g14260	Minus	11.55	-953	T ATAAACCCCTATTGCCATA	TATGGCAATAGGGGTTTAT A
Cs3g19640	Minus	12.23	-491	T ATAAACCTCTTTTATTTTA	TAAAATAAAAGAGGTTTAT A
Cs4g01610	Minus	12.52	-742	T ATAAAAATCTTTTGCATTA	TAATGCAAAAGATTTTTAT A
Cs4g16930	Plus	12.63	-264	T ATAAATCACTTTTTCCTTG	T ATAAATCACTTTTTCCTTG
orange1.1t05564	Minus	12.8	-421	T ACAAATCTCATTTGCCTTA	TAAGGCAAATGAGATTTGT A
orange1.1t01983	Minus	12.92	-624	T ATAAACTTCTCTTGACTTG	CAAGTCAAGAGAAGTTTAT A
Cs2g12910	Minus	13	-179	T ATAAATCTCATTTACCTCA	TGAGGTAAATGAGATTTAT A
Cs1g12630	Minus	13.12	-24	T ATAAAACTCTTTAGTCTTA	TAAGACTAAAGAGTTTTAT A
Cs3g02000	Minus	13.25	-241	T AAAAAACTCTTTTCCATTA	TAATGGAAAAGAGTTTTTT A
Cs3g17870	Minus	13.36	-972	T AAAAACCTCACCTGCCTTG	CAAGGCAGGTGAGGTTTTT A
Cs5g01340	Plus	13.36	-748	T TTAAACCTCTTTTCTCTTA	T TTAAACCTCTTTTCTCTTA
Cs9g10930	Minus	13.59	-224	T GAAAACCTCTTTTAACTTA	TAAGTTAAAAGAGGTTTTC A
Cs5g04290	Minus	13.72	-956	T ATAAAACTCAATTTCCTTG	CAAGGAAATTGAGTTTTAT A
Cs3g22700	Plus	13.73	-238	T ATAAAACTCATGTCCCTTG	T ATAAAACTCATGTCCCTTG
Cs8g16790	Minus	13.73	-286	T AGAAACCTATTTACCCTTG	CAAGGGTAAATAGGTTTCT A
orange1.1t03057	Plus	13.78	-762	T CTAAACCTCTTTGACCGTA	T CTAAACCTCTTTGACCGTA
Cs2g20490	Minus	13.83	-759	T ATAACCCCATTTTCCCTTC	GAAGGGAAAATGGGGTTAT A
Cs7g08560	Minus	13.92	-827	T ACAAACCAATTTTTCCTTA	TAAGGAAAAATTGGTTTGT A
Cs5g13740	Plus	14	-27	T ATCATCCTCTTTTTCCTTC	T ATCATCCTCTTTTTCCTTC
Cs9g09110	Plus	14.04	-336	T CTAAACATCTTTAGACTTG	T CTAAACATCTTTAGACTTG
Cs4g04890	Plus	14.08	-353	T ATAAACCTAATTTACCAAA	T ATAAACCTAATTTACCAAA
Cs5g18480	Minus	14.08	-674	T ATAAACATCATATACCATA	TATGGTATATGATGTTTAT A
Cs2g21890	Minus	14.45	-911	T ATAACCCTCATTTGCCAAC	GTTGGCAAATGAGGGTTAT A
orange1.1t02490	Plus	14.45	-765	T ATAAACCCCTTTTCCCACT	T ATAAACCCCTTTTCCCACT
orange1.1t00869	Minus	14.62	-624	T CCAAACCTCTGTTTCCTTA	TAAGGAAACAGAGGTTTGG A
orange1.1t00868	Plus	14.62	-947	T CCAAACCTCTGTTTCCTTA	T CCAAACCTCTGTTTCCTTA
orange1.1t00868	Plus	14.62	-189	T CCAAACCTCTGTTTCCTTA	T CCAAACCTCTGTTTCCTTA
Cs8g10840	Plus	14.67	-558	T CACAACCTCTTTTGCTTTG	T CACAACCTCTTTTGCTTTG
Cs9g15570	Minus	14.72	-689	T ATAAAAATCTTTTACAATA	TATTGTAAAAGATTTTTAT A
Cs5g34590	Plus	14.8	-396	T ATAAACTACTTTTGCCACA	T ATAAACTACTTTTGCCACA
Cs8g15410	Plus	14.85	-371	T ATAAACCTATTTTAGTTTA	T ATAAACCTATTTTAGTTTA
orange1.1t00118	Minus	14.87	-965	T ATAAACCTCAATTACAGTG	CACTGTAATTGAGGTTTAT A
Cs4g03730	Minus	14.96	-516	T CTCAACCACTTTTGGCTTG	CAAGCCAAAAGTGGTTGAG A
Cs6g10280	Plus	14.96	-323	T CTCAACGACTTTTGCCTTG	T CTCAACGACTTTTGCCTTG
Cs7g20030	Minus	14.97	-781	T AAAACACCCTTTTACCTTC	GAAGGTAAAAGGGTGTTTT A
Cs2g11750	Plus	15.03	-372	T AGAAACCTCTTTTGAATTT	T AGAAACCTCTTTTGAATTT
Cs6g22170	Minus	15.04	-119	T CTAAACCTCTTCAATCTTA	TAAGATTGAAGAGGTTTAG A
Cs6g22180	Plus	15.04	-680	T CTAAACCTCTTCAATCTTA	T CTAAACCTCTTCAATCTTA
Cs7g05910	Plus	15.04	-761	T CAAAACTTCTTCTACCTTA	T CAAAACTTCTTCTACCTTA
Cs6g10770	Plus	15.09	-281	T ATAAACCTCATTTATTTTC	T ATAAACCTCATTTATTTTC
Cs2g29060	Minus	15.11	-236	T ATGCACCTCACTTACCTTG	CAAGGTAAGTGAGGTGCAT A
Cs5g23720	Minus	15.13	-381	T ATACACCTATTTTTCATTC	GAATGAAAAATAGGTGTAT A
Cs7g32420	Minus	15.13	-264	T AAAAAGCTCTTTTACCCTT	AAGGGTAAAAGAGCTTTTT A
Cs8g18600	Plus	15.13	-453	T ATAAACCCCTATTTGCTTA	T ATAAACCCCTATTTGCTTA
Cs9g08280	Minus	15.13	-926	T ATAAACCTCCTCTTGCTTA	TAAGCAAGAGGAGGTTTAT A
orange1.1t01862	Minus	15.13	-144	T ATACACCTATTTTTCATTC	GAATGAAAAATAGGTGTAT A
Cs5g21360	Plus	15.14	-500	T CTAGACCACTTTTTCCTTA	T CTAGACCACTTTTTCCTTA
Cs2g22830	Minus	15.16	-577	T AAAAACCTCTTTTAATTTT	AAAATTAAAAGAGGTTTTT A
Cs3g14110	Plus	15.16	-743	T AAAAACCTCTTTTTATTTA	T AAAAACCTCTTTTTATTTA
Cs5g31190	Plus	15.16	-362	T ATAAACATCATTTTCTTTA	T ATAAACATCATTTTCTTTA
Cs7g18600	Minus	15.16	-687	T ATACAACTCTATTACTTTG	CAAAGTAATAGAGTTGTAT A
orange1.1t02362	Plus	15.16	-763	T ACAAACCTTTTTTAACTTT	T ACAAACCTTTTTTAACTTT
Cs5g19760	Plus	15.23	-914	T ATTAACATCTTATTCCTTG	T ATTAACATCTTATTCCTTG
Cs2g11930	Plus	15.24	-353	T ATAAAACTTTTTTGACTAG	T ATAAAACTTTTTTGACTAG
Cs5g12590	Minus	15.24	-95	T ATAAAACTATTTTGTCATG	CATGACAAAATAGTTTTAT A
Cs5g09210	Plus	15.24	-971	T ATAAAAATCTTTTGCTCTG	T ATAAAAATCTTTTGCTCTG
orange1.1t03675	Minus	15.26	-658	T ATAAAACTCTTTTAACAAC	GTTGTTAAAAGAGTTTTAT A
Cs1g07245	Plus	15.29	-998	T AAAAACCTCCTCTACGTTA	T AAAAACCTCCTCTACGTTA
Cs4g08360	Plus	15.32	-299	T ATAAACCTATTACACTTTA	T ATAAACCTATTACACTTTA
Cs6g20520	Plus	15.32	-365	T ATAAACCCCTTTTAATATA	T ATAAACCCCTTTTAATATA
Cs7g20010	Plus	15.32	-318	T AAAAACTTCTTTCACATTA	T AAAAACTTCTTTCACATTA
orange1.1t02957	Plus	15.36	-831	T TTAAATCTCTCTTCCCTTA	T TTAAATCTCTCTTCCCTTA
Cs3g24190	Minus	15.39	-624	T AGAAACCACTTTTAAATTA	TAATTTAAAAGTGGTTTCT A
Cs3g24710	Minus	15.39	-627	T ATAAACATATTGTACCTAA	TTAGGTACAATATGTTTAT A
Cs4g20050	Plus	15.4	-508	T CAAAACCCCACTTGCCTTG	T CAAAACCCCACTTGCCTTG
Cs7g08670	Plus	15.4	-261	T AAAAACCTCATATGCCCTT	T AAAAACCTCATATGCCCTT
Cs1g16370	Minus	15.42	-469	T ATAAACCTTTTTTCTATTA	TAATAGAAAAAAGGTTTAT A
Cs5g08890	Minus	15.43	-80	T TCAAACCTCTTTTAACTTT	AAAGTTAAAAGAGGTTTGA A
Cs2g08840	Minus	15.45	-82	T ACAAACCTATTTTTGCTTA	TAAGCAAAAATAGGTTTGT A
Cs3g10085	Minus	15.45	-525	T ACAAACCTATTTTTGCTTA	TAAGCAAAAATAGGTTTGT A
Cs6g06750	Plus	15.45	-286	T CTAAAAGTCTTTTGCCCTA	T CTAAAAGTCTTTTGCCCTA
Cs1g05160	Minus	15.47	-192	T ATCAACCTCTAATTCCTTT	AAAGGAATTAGAGGTTGAT A
Cs5g31180	Plus	15.51	-670	T ATAAAGCTCTTTTGTATTC	T ATAAAGCTCTTTTGTATTC
Cs5g24910	Minus	15.51	-955	T ATAAAAATCTTTGGCATTA	TAATGCCAAAGATTTTTAT A
Cs5g19135	Minus	15.57	-204	T ATAAACATGTTTTTACTTG	CAAGTAAAAACATGTTTAT A
Cs7g13750	Minus	15.61	-285	T ATAAACCACAAGTACCTTC	GAAGGTACTTGTGGTTTAT A
orange1.1t02711	Minus	15.61	-805	T ATAAACCACAAGTACCTTC	GAAGGTACTTGTGGTTTAT A
Cs4g01410	Minus	15.64	-380	T AAAAAACTATTTTATCTTA	TAAGATAAAATAGTTTTTT A
Cs4g10150	Minus	15.64	-356	T AAAAAACTATTTTATCTTA	TAAGATAAAATAGTTTTTT A
Cs6g08360	Minus	15.64	-376	T AAAAAACTATTTTATCTTA	TAAGATAAAATAGTTTTTT A
Cs6g03550	Minus	15.64	-637	T GTAAAGCTCTTTTGTCTTG	CAAGACAAAAGAGCTTTAC A
Cs7g15210	Plus	15.64	-146	T ACAAACATATTTTATCTTA	T ACAAACATATTTTATCTTA
Cs7g15180	Plus	15.64	-158	T ACAAACATATTTTATCTTA	T ACAAACATATTTTATCTTA
orange1.1t04782	Plus	15.64	-168	T AAAAAAATCTTTTACTTTA	T AAAAAAATCTTTTACTTTA
Cs6g17200	Minus	15.65	-671	T CCAAAACTCTTTTACGTTA	TAACGTAAAAGAGTTTTGG A
Cs7g13790	Plus	15.69	-626	T ATAAACCCCTTATTCTTTC	T ATAAACCCCTTATTCTTTC
Cs7g13795	Minus	15.69	-462	T ATAAACCCCTTATTCTTTC	GAAAGAATAAGGGGTTTAT A
orange1.1t01075	Plus	15.71	-882	T TTAAAAACCTTTTACCTTG	T TTAAAAACCTTTTACCTTG
Cs1g21860	Plus	15.72	-46	T ATAAACATCCATTTCCTCG	T ATAAACATCCATTTCCTCG
Cs7g02480	Minus	15.72	-978	T ATAAACATCCTTAGCCCTT	AAGGGCTAAGGATGTTTAT A
orange1.1t04102	Minus	15.72	-27	T AAAAACCCCCTTTGCATTT	AAATGCAAAGGGGGTTTTT A
orange1.1t05167	Minus	15.72	-86	T AAAAACCCCCTTTGCATTT	AAATGCAAAGGGGGTTTTT A
orange1.1t04104	Minus	15.72	-87	T AAAAACCCCCTTTGCATTT	AAATGCAAAGGGGGTTTTT A
orange1.1t05680	Minus	15.72	-464	T AAAAACCCCCTTTGCATTT	AAATGCAAAGGGGGTTTTT A
orange1.1t05052	Minus	15.72	-87	T AAAAACCCCCTTTGCATTT	AAATGCAAAGGGGGTTTTT A
Cs6g01590	Minus	15.73	-901	T ATCAACCTCTTTACCTTTT	AAAAGGTAAAGAGGTTGAT A
orange1.1t03662	Minus	15.73	-905	T ATCAACCTCTTTACCTTTT	AAAAGGTAAAGAGGTTGAT A
Cs3g05210	Minus	15.75	-673	T ATATAAATCTTTTACCTTT	AAAGGTAAAAGATTTATAT A
Cs6g21660	Plus	15.75	-851	T ATATACATATTTTACCTTT	T ATATACATATTTTACCTTT
Cs7g19690	Plus	15.75	-872	T CTACAACCCTCTTGCCTTG	T CTACAACCCTCTTGCCTTG
Cs7g02220	Plus	15.75	-255	T ATAGCCCTCTTTTAAATTG	T ATAGCCCTCTTTTAAATTG
Cs8g06670	Minus	15.75	-540	T CTACAACTCCTTTGCCTCG	CGAGGCAAAGGAGTTGTAG A
Cs5g34970	Plus	15.76	-30	T ATCAACCTCGTTTCCACTG	T ATCAACCTCGTTTCCACTG
Cs5g07740	Minus	15.76	-414	T AAAAACCTCTCTTTCATTT	AAATGAAAGAGAGGTTTTT A
Cs6g12990	Plus	15.76	-673	T ATAACCCTAATTTGCCCTT	T ATAACCCTAATTTGCCCTT
Cs7g18960	Minus	15.76	-842	T ATAACCCCCTCTTGCATTT	AAATGCAAGAGGGGGTTAT A
orange1.1t03441	Minus	15.76	-243	T CTAAACAACTTTTGCCTCT	AGAGGCAAAAGTTGTTTAG A
Cs2g28420	Minus	15.77	-743	T ATAAACCTGTTTTATTTTA	TAAAATAAAACAGGTTTAT A
Cs3g04900	Minus	15.83	-303	T ACCCACCACTCTTACCTTA	TAAGGTAAGAGTGGTGGGT A
Cs5g13630	Minus	15.83	-814	T ATAAACCGCTATTTTCTTA	TAAGAAAATAGCGGTTTAT A
Cs8g12030	Plus	15.89	-32	T AAACACCTTTTCTACCTTC	T AAACACCTTTTCTACCTTC
orange1.1t02989	Minus	15.89	-780	T CAAAACTTCTTTACCCTTA	TAAGGGTAAAGAAGTTTTG A
Cs1g11430	Minus	15.91	-742	T ACAGACATCTTTTACATTA	TAATGTAAAAGATGTCTGT A
Cs1g16200	Minus	15.91	-240	T TTAAAACTCATTTAACTTA	TAAGTTAAATGAGTTTTAA A
Cs3g26040	Plus	15.92	-676	T AACAACCTCCTTTGACATA	T AACAACCTCCTTTGACATA
Cs4g06360	Minus	15.92	-810	T CAAAAACTCCTATACCTTG	CAAGGTATAGGAGTTTTTG A
Cs5g15240	Plus	15.92	-812	T AAAAACCTCTATTTCATAA	T AAAAACCTCTATTTCATAA
Cs2g04730	Minus	15.93	-784	T ATAAACATGTTTTAACTAA	TTAGTTAAAACATGTTTAT A
Cs2g05110	Minus	15.96	-581	T ATCATCCTCCTCTGCCTTC	GAAGGCAGAGGAGGATGAT A
Cs6g03390	Plus	15.96	-575	T ATAAAATTATTTTACATTA	T ATAAAATTATTTTACATTA
Cs7g09280	Minus	15.96	-551	T ATAAAATTATTTTACATTA	TAATGTAAAATAATTTTAT A
orange1.1t02820	Minus	15.96	-915	T CTAAACCTCATTCACATTT	AAATGTGAATGAGGTTTAG A
orange1.1t01711	Minus	15.96	-513	T CAAAACCTCTTCTAACTTT	AAAGTTAGAAGAGGTTTTG A
Cs3g27720	Minus	15.98	-58	T ATAAATATCTATTCCCATG	CATGGGAATAGATATTTAT A
Cs6g01920	Plus	15.99	-921	T AGAAACTCCATTTACCTTA	T AGAAACTCCATTTACCTTA
Cs6g07150	Minus	16	-392	T ATAAACCCCTAATGAATTG	CAATTCATTAGGGGTTTAT A
Cs8g11440	Minus	16.01	-538	T ATAACCTACTTTTGCATTC	GAATGCAAAAGTAGGTTAT A
orange1.1t06019	Plus	16.01	-198	T ATAAATATCCTTTTCCTTC	T ATAAATATCCTTTTCCTTC

## Sheet: LBM1
S1B Dataset. Predicted sweet orange EBEs of dTALELBM1
options_used:search reverse complement, upstream_base = T , cutoff = 3.00, rvd_sequence = NI_NH_NG_NN_NI_NI_NG_NG_NI_NH_NH_NH_NH_NN_HD_HD_NG_NG_NN
Best Possible Score:5.27
Gene ID	Orientation relative to transcriptional start site	Score	Placement relative to transcriptional start site	Target Sequence	Plus strand sequence
Cs7g27830	Plus	13.09	-651	T AGTGAAACAGGCGACCTTG	T AGTGAAACAGGCGACCTTG
Cs3g04090	Plus	13.61	-190	T ACTAAATTAGGGGGACCTA	T ACTAAATTAGGGGGACCTA
Cs2g24740	Plus	14.05	-329	T AGTTAATTAGGGGAACCAA	T AGTTAATTAGGGGAACCAA
orange1.1t02553	Plus	14.86	-449	T AGTACATTATGGGGGCTTA	T AGTACATTATGGGGGCTTA
Cs5g03740	Plus	14.87	-995	T AGCTAATTTGGGGGCCTTT	T AGCTAATTTGGGGGCCTTT
Cs9g17450	Plus	15.1	-81	T CGTAAAACAGGGGACATTC	T CGTAAAACAGGGGACATTC
orange1.1t00186	Plus	15.1	-878	T AGTAAATTAGTGTACCTCA	T AGTAAATTAGTGTACCTCA
Cs4g10740	Plus	15.13	-975	T AGAGAATTAGGGTACCATT	T AGAGAATTAGGGTACCATT
Cs7g23220	Plus	15.13	-830	T AGTGAATTCGGAGGCCAAA	T AGTGAATTCGGAGGCCAAA
Cs4g16410	Minus	15.4	-787	T CGTGAGTTGGGGGGCCTTC	GAAGGCCCCCCAACTCACG A
Cs8g16930	Minus	15.42	-682	T AGTAAATTAAGTGAACTTA	TAAGTTCACTTAATTTACT A
Cs1g18970	Plus	15.48	-982	T AGTCAATTATGGGGGCCTG	T AGTCAATTATGGGGGCCTG
Cs5g17150	Plus	15.65	-62	T AAAAAATTAGGGGAACTTT	T AAAAAATTAGGGGAACTTT
Cs9g10320	Minus	15.65	-872	T AGTTAATTAGTGGAACCTA	TAGGTTCCACTAATTAACT A
Cs6g13790	Minus	15.66	-380	T AGAAATTTAGGGTGCCTTC	GAAGGCACCCTAAATTTCT A

## Sheet: LBM2
S1C Dataset. Predicted sweet orange EBEs of dTALELBM2
options_used:search reverse complement, upstream_base = T , cutoff = 3.00, rvd_sequence = NG_NI_NI_NI_NI_HD_HD_NG_HD_NG_NG_NG_NG_NN_HD_HD_NG_NG_NN
Best Possible Score:5.34
Gene ID	Orientation relative to transcriptional start site	Score	Placement relative to transcriptional start site	Target Sequence	Plus strand sequence
Cs2g20980	Plus	11.06	-443	T TAAAACCTCTGTTAACTTA	T TAAAACCTCTGTTAACTTA
Cs9g10930	Minus	11.06	-224	T GAAAACCTCTTTTAACTTA	TAAGTTAAAAGAGGTTTTC A
Cs1g17720	Minus	11.46	-243	T AAAAACCTCATTTCCCTTC	GAAGGGAAATGAGGTTTTT A
Cs1g08600	Plus	11.88	-984	T TAAAACCACATTTGCATTA	T TAAAACCACATTTGCATTA
Cs5g08890	Minus	11.95	-80	T TCAAACCTCTTTTAACTTT	AAAGTTAAAAGAGGTTTGA A
Cs9g17880	Minus	12.08	-620	T TAAAACCCATTTTACCATA	TATGGTAAAATGGGTTTTA A
Cs5g21980	Minus	12.2	-608	T TAAAAACTCTTATACATTG	CAATGTATAAGAGTTTTTA A
Cs4g17210	Minus	12.23	-44	T TAAAACATCTTTTTCATTA	TAATGAAAAAGATGTTTTA A
Cs8g10840	Plus	12.63	-558	T CACAACCTCTTTTGCTTTG	T CACAACCTCTTTTGCTTTG
Cs7g27640	Plus	12.87	-40	T ATAAACCCCTTTTGCCTTG	T ATAAACCCCTTTTGCCTTG
Cs1g06070	Plus	12.89	-42	T TAAAATCTTTTTTCCCTTG	T TAAAATCTTTTTTCCCTTG
Cs7g05910	Plus	13	-761	T CAAAACTTCTTCTACCTTA	T CAAAACTTCTTCTACCTTA
Cs9g10450	Minus	13	-493	T TAAAACCACTTCTACTTTA	TAAAGTAGAAGTGGTTTTA A
Cs6g11180	Minus	13.03	-194	T TACAACCTTTCTTACCTTA	TAAGGTAAGAAAGGTTGTA A
Cs7g21320	Plus	13.09	-915	T TAAAATTTCTTTTCCCTTA	T TAAAATTTCTTTTCCCTTA
Cs3g02000	Minus	13.25	-241	T AAAAAACTCTTTTCCATTA	TAATGGAAAAGAGTTTTTT A
Cs3g17870	Minus	13.36	-972	T AAAAACCTCACCTGCCTTG	CAAGGCAGGTGAGGTTTTT A
Cs4g20050	Plus	13.36	-508	T CAAAACCCCACTTGCCTTG	T CAAAACCCCACTTGCCTTG
Cs5g01340	Plus	13.36	-748	T TTAAACCTCTTTTCTCTTA	T TTAAACCTCTTTTCTCTTA
Cs3g23470	Minus	13.41	-589	T TAAAAGCCCTTTTAACTTG	CAAGTTAAAAGGGCTTTTA A
Cs6g20410	Minus	13.68	-775	T TAAAACCTAACATGCCTTG	CAAGGCATGTTAGGTTTTA A
Cs2g28600	Minus	13.75	-298	T TCAAAACTCTTATTCCTTG	CAAGGAATAAGAGTTTTGA A
Cs5g13890	Minus	13.75	-730	T TAAACCCTCTTTTGACTAT	ATAGTCAAAAGAGGGTTTA A
Cs9g04440	Plus	13.76	-870	T TAAAACCTCAAAAACCTTA	T TAAAACCTCAAAAACCTTA
orange1.1t05472	Plus	13.83	-782	T TAAAACTTCTGTTACCTTT	T TAAAACTTCTGTTACCTTT
orange1.1t02989	Minus	13.85	-780	T CAAAACTTCTTTACCCTTA	TAAGGGTAAAGAAGTTTTG A
Cs4g11200	Minus	13.86	-194	T TAAAACCGCTGTTGCATTA	TAATGCAACAGCGGTTTTA A
Cs1g04140	Minus	13.88	-291	T TAAAAGCTCTTTGGCCATG	CATGGCCAAAGAGCTTTTA A
Cs4g06360	Minus	13.88	-810	T CAAAAACTCCTATACCTTG	CAAGGTATAGGAGTTTTTG A
Cs4g19620	Minus	13.89	-441	T TAAACCTTCTTTTCCCTAA	TTAGGGAAAAGAAGGTTTA A
Cs7g24330	Plus	13.92	-37	T TAAAACCCCATTTACATTT	T TAAAACCCCATTTACATTT
orange1.1t01711	Minus	13.92	-513	T CAAAACCTCTTCTAACTTT	AAAGTTAGAAGAGGTTTTG A
Cs9g18130	Minus	13.95	-952	T TCCAAACTCTTCTACCTTG	CAAGGTAGAAGAGTTTGGA A
orange1.1t03459	Minus	13.95	-450	T TCAAAACTCTTTTACCATT	AATGGTAAAAGAGTTTTGA A
Cs6g09490	Plus	13.98	-862	T TAAAAGCTCTTTACCCTTT	T TAAAAGCTCTTTACCCTTT
Cs1g16610	Plus	14.07	-831	T TAAAATCTCTTTTTCTTTA	T TAAAATCTCTTTTTCTTTA
Cs2g17910	Minus	14.08	-829	T CAAAACCTATTTTACCCAA	TTGGGTAAAATAGGTTTTG A
Cs4g11570	Plus	14.08	-362	T TAAAACCTAAATTACCTCA	T TAAAACCTAAATTACCTCA
Cs7g05800	Plus	14.08	-343	T TAAAAACACTTTTACCAAA	T TAAAAACACTTTTACCAAA
Cs3g03045	Plus	14.17	-782	T CAAAACCTATTTTACTTTC	T CAAAACCTATTTTACTTTC
Cs5g03600	Plus	14.17	-563	T TAAAAATTCTTCTCCCTTA	T TAAAAATTCTTCTCCCTTA
orange1.1t01360	Minus	14.17	-41	T TAAAACCCCTTTTCTATTA	TAATAGAAAAGGGGTTTTA A
Cs7g10000	Plus	14.2	-988	T TAAAACCAAATTTACATTG	T TAAAACCAAATTTACATTG
Cs1g19910	Plus	14.29	-395	T TAAAAATTATTTTCCCTTG	T TAAAAATTATTTTCCCTTG
Cs7g05810	Plus	14.31	-364	T TAATACCTTTTCTGCCTTA	T TAATACCTTTTCTGCCTTA
Cs1g04560	Minus	14.4	-322	T TAAAACCTAATTTAACATA	TATGTTAAATTAGGTTTTA A
Cs5g31790	Plus	14.4	-211	T TAAAAACTATAATACCTTA	T TAAAAACTATAATACCTTA
Cs2g26650	Plus	14.44	-466	T TAAATCCTCTCTTCACTTA	T TAAATCCTCTCTTCACTTA
orange1.1t02966	Plus	14.44	-266	T TACAAACTCTTTAAACTTA	T TACAAACTCTTTAAACTTA
Cs1g03850	Minus	14.46	-192	T TAAAAGCTATTTACCCTTA	TAAGGGTAAATAGCTTTTA A
Cs5g09960	Plus	14.53	-698	T TAAAACCTCTCTTATGTTA	T TAAAACCTCTCTTATGTTA
Cs3g15210	Plus	14.56	-556	T TAAAAAATATTTTACCTTT	T TAAAAAATATTTTACCTTT
Cs1g11810	Minus	14.58	-996	T TAAAACATCTTTTGAGTTC	GAACTCAAAAGATGTTTTA A
Cs8g15490	Plus	14.58	-660	T TAAAAACTATTTTCCGTTG	T TAAAAACTATTTTCCGTTG
orange1.1t00165	Minus	14.6	-641	T TAAAATCCCCTATGCCTTG	CAAGGCATAGGGGATTTTA A
Cs8g01600	Minus	14.62	-427	T TAAAACCTCTAAAACCTCC	GGAGGTTTTAGAGGTTTTA A
orange1.1t00869	Minus	14.62	-624	T CCAAACCTCTGTTTCCTTA	TAAGGAAACAGAGGTTTGG A
orange1.1t00868	Plus	14.62	-947	T CCAAACCTCTGTTTCCTTA	T CCAAACCTCTGTTTCCTTA
orange1.1t00868	Plus	14.62	-189	T CCAAACCTCTGTTTCCTTA	T CCAAACCTCTGTTTCCTTA
Cs3g26010	Minus	14.64	-312	T TAAAATCCCTTTTTCCTCG	CGAGGAAAAAGGGATTTTA A
Cs5g20720	Minus	14.65	-527	T GAAAACCCTTTTTCCCTTG	CAAGGGAAAAAGGGTTTTC A
orange1.1t00252	Plus	14.67	-972	T TAAACCTTCTTTTTCCTCG	T TAAACCTTCTTTTTCCTCG
Cs3g06850	Plus	14.71	-336	T TAACACCTTTTTTTCCTTT	T TAACACCTTTTTTTCCTTT
Cs8g05540	Minus	14.72	-469	T TAAAAAAAATTTTACCTTA	TAAGGTAAAATTTTTTTTA A
Cs6g16740	Minus	14.76	-554	T TAACACATCTTTTAAATTA	TAATTTAAAAGATGTGTTA A
Cs4g12100	Minus	14.77	-152	T TAAAACCTCTCCTTACTTC	GAAGTAAGGAGAGGTTTTA A
Cs4g19110	Minus	14.77	-666	T TAACAACTCTATTGCCTAC	GTAGGCAATAGAGTTGTTA A
Cs5g34570	Minus	14.77	-148	T TAAACCCACTTTTGCAATC	GATTGCAAAAGTGGGTTTA A
Cs1g22120	Minus	14.8	-904	T TAAAATCACTTTTGCCAAA	TTTGGCAAAAGTGATTTTA A
Cs3g22420	Minus	14.83	-212	T GAAAACTTCTTTTGCTTTG	CAAAGCAAAAGAAGTTTTC A
orange1.1t00950	Minus	14.83	-428	T TAATACCTCTTTTATATTA	TAATATAAAAGAGGTATTA A
Cs7g10390	Plus	14.84	-305	T TCCCAACTCTTTTCCCTTG	T TCCCAACTCTTTTCCCTTG
orange1.1t05564	Minus	14.84	-421	T ACAAATCTCATTTGCCTTA	TAAGGCAAATGAGATTTGT A
Cs7g26995	Minus	14.87	-639	T GAAAACCTCTCTTAACATG	CATGTTAAGAGAGGTTTTC A
orange1.1t02410	Plus	14.87	-166	T TACAACCTCTTCTACTTTT	T TACAACCTCTTCTACTTTT
orange1.1t04716	Plus	14.91	-57	T TATAACCACTATTGCCTTT	T TATAACCACTATTGCCTTT
orange1.1t03901	Plus	14.92	-724	T TAAAAACTCTTAAGTCTTG	T TAAAAACTCTTAAGTCTTG
Cs3g18400	Minus	14.97	-769	T TAACACCTCTATTACAATC	GATTGTAATAGAGGTGTTA A
Cs7g20030	Minus	14.97	-781	T AAAACACCCTTTTACCTTC	GAAGGTAAAAGGGTGTTTT A
orange1.1t01999	Plus	14.97	-655	T TACAAACTCAATTACCTTC	T TACAAACTCAATTACCTTC
Cs6g01670	Plus	14.99	-369	T TAAAACCTCATTGGAATTG	T TAAAACCTCATTGGAATTG
Cs8g20330	Plus	14.99	-290	T TAAAACATCTTTTTCTTTT	T TAAAACATCTTTTTCTTTT
Cs2g19860	Plus	15.04	-465	T TAAACCCTTTTTAACCCTA	T TAAACCCTTTTTAACCCTA
Cs1g03010	Minus	15.08	-886	T TAAAATTTCTTTTGTCTTG	CAAGACAAAAGAAATTTTA A
Cs3g05360	Plus	15.09	-558	T TAAAAACCCTTTTTACTTC	T TAAAAACCCTTTTTACTTC
Cs5g13880	Plus	15.09	-769	T TAACAACTCATTTGACTTC	T TAACAACTCATTTGACTTC
Cs8g10140	Minus	15.09	-820	T TAAAACATCATTTTCATTC	GAATGAAAATGATGTTTTA A
Cs9g07410	Plus	15.11	-381	T TGCAACCCCTTTTGCCCTA	T TGCAACCCCTTTTGCCCTA
Cs1g24850	Minus	15.12	-277	T TAAAACCAATCTTATCTTG	CAAGATAAGATTGGTTTTA A
Cs3g07220	Plus	15.12	-656	T TAAAATCTATAATACCTTG	T TAAAATCTATAATACCTTG
Cs3g07210	Plus	15.12	-656	T TAAAATCTATAATACCTTG	T TAAAATCTATAATACCTTG
Cs7g32420	Minus	15.13	-264	T AAAAAGCTCTTTTACCCTT	AAGGGTAAAAGAGCTTTTT A
Cs4g09300	Minus	15.14	-944	T TACAGCCTCTCTTTCCTTA	TAAGGAAAGAGAGGCTGTA A
Cs3g14110	Plus	15.16	-743	T AAAAACCTCTTTTTATTTA	T AAAAACCTCTTTTTATTTA
Cs5g28200	Plus	15.16	-713	T TCAAACCTTTTTAGACTTA	T TCAAACCTTTTTAGACTTA
Cs8g12070	Minus	15.16	-69	T CAAAATATCTTTTACCTTT	AAAGGTAAAAGATATTTTG A
orange1.1t04769	Plus	15.16	-80	T TAAAACATCTATTACTTTT	T TAAAACATCTATTACTTTT
Cs7g16370	Minus	15.26	-469	T TAAAACATCTTTCCACTAA	TTAGTGGAAAGATGTTTTA A
orange1.1t02280	Minus	15.26	-136	T TAAAAACTCCTTAAACTTC	GAAGTTTAAGGAGTTTTTA A
Cs1g07245	Plus	15.29	-998	T AAAAACCTCCTCTACGTTA	T AAAAACCTCCTCTACGTTA
Cs2g08765	Plus	15.3	-278	T CAGAAACTCTTTTCCCTTC	T CAGAAACTCTTTTCCCTTC
Cs7g20010	Plus	15.32	-318	T AAAAACTTCTTTCACATTA	T AAAAACTTCTTTCACATTA
Cs1g05950	Minus	15.34	-637	T TAAAACCTCTGGCGCCATG	CATGGCGCCAGAGGTTTTA A
orange1.1t02957	Plus	15.36	-831	T TTAAATCTCTCTTCCCTTA	T TTAAATCTCTCTTCCCTTA
Cs9g16410	Plus	15.38	-653	T TAAAAAATCATTTCACTTG	T TAAAAAATCATTTCACTTG
Cs6g17410	Minus	15.39	-869	T TAGAACCACATTTAACTTG	CAAGTTAAATGTGGTTCTA A
Cs7g01250	Minus	15.39	-450	T TAAGACCCATTTAACCTTG	CAAGGTTAAATGGGTCTTA A
Cs9g07260	Plus	15.39	-43	T TAAAAACTAGTTTACCTCA	T TAAAAACTAGTTTACCTCA
orange1.1t02493	Plus	15.39	-579	T TAAAAAATCTTGTACCATA	T TAAAAAATCTTGTACCATA
Cs7g08670	Plus	15.4	-261	T AAAAACCTCATATGCCCTT	T AAAAACCTCATATGCCCTT
Cs5g28800	Minus	15.42	-197	T TAAAATCTTTTTTAACTTC	GAAGTTAAAAAAGATTTTA A
Cs5g07430	Plus	15.43	-449	T TCAAACAGATTTTACCTTA	T TCAAACAGATTTTACCTTA
Cs6g21860	Minus	15.44	-190	T TACAACCACATTTGCCATT	AATGGCAAATGTGGTTGTA A
Cs1g06910	Plus	15.45	-204	T TAAAAGCACTTTTAACTTT	T TAAAAGCACTTTTAACTTT
Cs6g14190	Plus	15.46	-25	T TCAAGCCTCTTTTACATTT	T TCAAGCCTCTTTTACATTT
Cs1g25740	Minus	15.48	-656	T TAAAAACTATTTTTTCTTA	TAAGAAAAAATAGTTTTTA A
Cs8g04240	Minus	15.51	-823	T TCAAACCTCCTTTCCCCCC	GGGGGGAAAGGAGGTTTGA A
Cs8g14600	Plus	15.53	-419	T TAAAACATGTTTTGCACTG	T TAAAACATGTTTTGCACTG
Cs3g21600	Plus	15.56	-419	T CAAAACCTCCATTACCAAG	T CAAAACCTCCATTACCAAG
orange1.1t01198	Plus	15.58	-694	T TAAAAACTCTTTTCAAATA	T TAAAAACTCTTTTCAAATA
Cs3g25200	Minus	15.6	-248	T TAAAACCTCATCAACCCTT	AAGGGTTGATGAGGTTTTA A
Cs6g11140	Minus	15.6	-191	T TAAAACCCCTTATTCCAAA	TTTGGAATAAGGGGTTTTA A
Cs4g01410	Minus	15.64	-380	T AAAAAACTATTTTATCTTA	TAAGATAAAATAGTTTTTT A
Cs4g10150	Minus	15.64	-356	T AAAAAACTATTTTATCTTA	TAAGATAAAATAGTTTTTT A
Cs6g08360	Minus	15.64	-376	T AAAAAACTATTTTATCTTA	TAAGATAAAATAGTTTTTT A
Cs7g32400	Minus	15.64	-563	T TACAACCTCTTGTACCAAC	GTTGGTACAAGAGGTTGTA A
Cs8g03380	Plus	15.64	-856	T TAAAAACTCTTATAATTTA	T TAAAAACTCTTATAATTTA
Cs9g08800	Minus	15.64	-442	T TACAACCACATTATCCTTA	TAAGGATAATGTGGTTGTA A
orange1.1t04782	Plus	15.64	-168	T AAAAAAATCTTTTACTTTA	T AAAAAAATCTTTTACTTTA
Cs4g01510	Plus	15.65	-811	T TATAACCTCCTTTCCGTTA	T TATAACCTCCTTTCCGTTA
Cs4g12560	Plus	15.65	-411	T TATAACCCCTTTTCCGTTA	T TATAACCCCTTTTCCGTTA
Cs6g17200	Minus	15.65	-671	T CCAAAACTCTTTTACGTTA	TAACGTAAAAGAGTTTTGG A
Cs7g22450	Plus	15.65	-853	T TATAACCTCATTTCCGTTA	T TATAACCTCATTTCCGTTA
orange1.1t02759	Plus	15.66	-458	T TAAAACTTCTAACGCCTTC	T TAAAACTTCTAACGCCTTC
orange1.1t02408	Plus	15.68	-822	T TACAACATCTTTTAATTTA	T TACAACATCTTTTAATTTA
Cs1g24080	Plus	15.69	-766	T TAAAACCACTTTTTTCATC	T TAAAACCACTTTTTTCATC
Cs2g03750	Minus	15.69	-175	T TATAATCTCTTTTCCATTA	TAATGGAAAAGAGATTATA A
Cs5g07600	Minus	15.71	-471	T TATAAACTCTCTTGCATTA	TAATGCAAGAGAGTTTATA A
Cs5g33810	Minus	15.71	-253	T TGAAACATATTTTACCCTG	CAGGGTAAAATATGTTTCA A
Cs8g05590	Minus	15.71	-793	T TAAAAAAGATTTTACCTTA	TAAGGTAAAATCTTTTTTA A
orange1.1t01075	Plus	15.71	-882	T TTAAAAACCTTTTACCTTG	T TTAAAAACCTTTTACCTTG
Cs6g08630	Minus	15.72	-876	T TAAAAACTCTATAGCCTCT	AGAGGCTATAGAGTTTTTA A
Cs7g23580	Minus	15.72	-525	T TAACAACTCCACTGCCTTG	CAAGGCAGTGGAGTTGTTA A
orange1.1t04102	Minus	15.72	-27	T AAAAACCCCCTTTGCATTT	AAATGCAAAGGGGGTTTTT A
orange1.1t05167	Minus	15.72	-86	T AAAAACCCCCTTTGCATTT	AAATGCAAAGGGGGTTTTT A
orange1.1t04104	Minus	15.72	-87	T AAAAACCCCCTTTGCATTT	AAATGCAAAGGGGGTTTTT A
orange1.1t05680	Minus	15.72	-464	T AAAAACCCCCTTTGCATTT	AAATGCAAAGGGGGTTTTT A
orange1.1t05052	Minus	15.72	-87	T AAAAACCCCCTTTGCATTT	AAATGCAAAGGGGGTTTTT A
Cs1g01730	Plus	15.73	-752	T TAAAAACTCTACTGCCGTC	T TAAAAACTCTACTGCCGTC
Cs9g01410	Minus	15.75	-919	T TGAAAAATCTTTTACCTTT	AAAGGTAAAAGATTTTTCA A
Cs5g25650	Minus	15.76	-298	T TAAAAAATCTTTTAATTTG	CAAATTAAAAGATTTTTTA A
Cs5g07740	Minus	15.76	-414	T AAAAACCTCTCTTTCATTT	AAATGAAAGAGAGGTTTTT A
Cs7g13720	Minus	15.76	-275	T TCAAAACCCTTTTCCCTGG	CCAGGGAAAAGGGTTTTGA A
Cs9g14650	Plus	15.76	-649	T CAAACACTCTTGTGCCTTC	T CAAACACTCTTGTGCCTTC
Cs9g14640	Minus	15.76	-358	T CAAACACTCTTGTGCCTTC	GAAGGCACAAGAGTGTTTG A
Cs9g17860	Minus	15.77	-889	T TAAAAGCTCTTTTAAATTT	AAATTTAAAAGAGCTTTTA A
Cs9g10730	Plus	15.79	-521	T TAAAATCTCATGTGCCTAA	T TAAAATCTCATGTGCCTAA
Cs7g16160	Plus	15.8	-779	T TCAAACCTCACTAACCATA	T TCAAACCTCACTAACCATA
Cs1g06000	Minus	15.83	-627	T TCCACCCTCTTTTTCATTG	CAATGAAAAAGAGGGTGGA A
Cs4g18000	Plus	15.83	-763	T GAACACCTTTATTGCCTTA	T GAACACCTTTATTGCCTTA
Cs7g02250	Plus	15.83	-237	T TCAAACCTCTTTAATCTGG	T TCAAACCTCTTTAATCTGG
orange1.1t03200	Plus	15.86	-66	T TAAAACCCTTTTCCCCCTA	T TAAAACCCTTTTCCCCCTA
Cs1g06280	Minus	15.88	-475	T TAAAACCTCCTCCAACTAG	CTAGTTGGAGGAGGTTTTA A
Cs1g06290	Plus	15.88	-482	T TAAAACCTCCTCCAACTAG	T TAAAACCTCCTCCAACTAG
Cs5g22020	Plus	15.88	-947	T TAAAAACTCACTTGCCAAA	T TAAAAACTCACTTGCCAAA
Cs7g23130	Plus	15.88	-957	T TAAACTTTCATTTGCCTTG	T TAAACTTTCATTTGCCTTG
Cs8g08460	Minus	15.88	-744	T TAAAACATCAATAGCCATA	TATGGCTATTGATGTTTTA A
orange1.1t00052	Plus	15.88	-367	T CAAAACCTCATCAAACTTG	T CAAAACCTCATCAAACTTG
Cs5g25630	Plus	15.89	-653	T TCAAACCTCATATCTCTTA	T TCAAACCTCATATCTCTTA
Cs5g22830	Plus	15.89	-492	T TAACACCTCTTATATCTAC	T TAACACCTCTTATATCTAC
Cs8g12030	Plus	15.89	-32	T AAACACCTTTTCTACCTTC	T AAACACCTTTTCTACCTTC
Cs3g11430	Plus	15.9	-782	T GACAGCCTCATTTGCCTTG	T GACAGCCTCATTTGCCTTG
Cs1g16200	Minus	15.91	-240	T TTAAAACTCATTTAACTTA	TAAGTTAAATGAGTTTTAA A
Cs3g26040	Plus	15.92	-676	T AACAACCTCCTTTGACATA	T AACAACCTCCTTTGACATA
Cs5g15240	Plus	15.92	-812	T AAAAACCTCTATTTCATAA	T AAAAACCTCTATTTCATAA
Cs7g16760	Plus	15.92	-991	T TAACACATCATTAGCCTCA	T TAACACATCATTAGCCTCA
Cs9g16700	Minus	15.92	-918	T CAAAACCTCTTCCAACTTT	AAAGTTGGAAGAGGTTTTG A
Cs9g01660	Plus	15.92	-508	T TAAAACAACCTTTACCCTT	T TAAAACAACCTTTACCCTT
orange1.1t04746	Minus	15.92	-682	T TCAAACCTCAATTACATAG	CTATGTAATTGAGGTTTGA A
orange1.1t00370	Minus	15.92	-250	T TAAAACCCCTTCTTCAATA	TATTGAAGAAGGGGTTTTA A
Cs3g24390	Minus	15.93	-156	T TAAAACAGCCTTTACCTAC	GTAGGTAAAGGCTGTTTTA A
Cs7g15890	Minus	15.93	-641	T TAGAACCCCTTACCCCTTG	CAAGGGGTAAGGGGTTCTA A
Cs9g05140	Minus	15.93	-447	T GAAAACCTCTTAAAACTTC	GAAGTTTTAAGAGGTTTTC A
Cs5g07130	Minus	15.95	-609	T TAAAACTTTTTATCCCTTC	GAAGGGATAAAAAGTTTTA A
Cs3g24540	Minus	15.96	-400	T TCGAACCACTTCTCCCTTG	CAAGGGAGAAGTGGTTCGA A
Cs4g04520	Minus	15.96	-366	T TAAAAAATCTTTTAATTTA	TAAATTAAAAGATTTTTTA A
Cs7g08560	Minus	15.96	-827	T ACAAACCAATTTTTCCTTA	TAAGGAAAAATTGGTTTGT A
Cs9g05230	Plus	15.96	-688	T TAAAAAATATTTTATCTTA	T TAAAAAATATTTTATCTTA
Cs5g23650	Plus	15.97	-636	T GAAATCCTCCTTTCCCTTC	T GAAATCCTCCTTTCCCTTC
Cs5g23640	Minus	15.97	-108	T GAAATCCTCCTTTCCCTTC	GAAGGGAAAGGAGGATTTC A
Cs3g03860	Minus	15.98	-989	T TAAAAATCCTTCTCCCTTG	CAAGGGAGAAGGATTTTTA A
Cs3g21760	Minus	15.98	-661	T TAAAAGCTCACTTTCCTTC	GAAGGAAAGTGAGCTTTTA A
orange1.1t00392	Plus	15.98	-624	T TAAAACTTCTATTCCAATG	T TAAAACTTCTATTCCAATG

## Sheet: LBM3
S1D Dataset. Predicted sweet orange EBEs of dTALELBM3
options_used:search reverse complement, upstream_base = T , cutoff = 3.00, rvd_sequence = NG_NI_NG_NI_NI_HD_HD_NG_HD_NG_NG_NG_NG_NN_HD_HD_NG_NG_NN
Best Possible Score:5.45
Gene ID	Orientation relative to transcriptional start site	Score	Placement relative to transcriptional start site	Target Sequence	Plus strand sequence
orange1.1t04716	Plus	11.5	-57	T TATAACCACTATTGCCTTT	T TATAACCACTATTGCCTTT
Cs4g01510	Plus	12.24	-811	T TATAACCTCCTTTCCGTTA	T TATAACCTCCTTTCCGTTA
Cs4g12560	Plus	12.24	-411	T TATAACCCCTTTTCCGTTA	T TATAACCCCTTTTCCGTTA
Cs7g22450	Plus	12.24	-853	T TATAACCTCATTTCCGTTA	T TATAACCTCATTTCCGTTA
Cs2g03750	Minus	12.27	-175	T TATAATCTCTTTTCCATTA	TAATGGAAAAGAGATTATA A
Cs5g07600	Minus	12.3	-471	T TATAAACTCTCTTGCATTA	TAATGCAAGAGAGTTTATA A
Cs5g19770	Plus	12.7	-461	T CATAACCTCTTCTGCTTTG	T CATAACCTCTTCTGCTTTG
Cs8g10840	Plus	12.7	-558	T CACAACCTCTTTTGCTTTG	T CACAACCTCTTTTGCTTTG
Cs6g18310	Plus	12.88	-677	T TATTTCCTCTTTTACCTTA	T TATTTCCTCTTTTACCTTA
Cs2g19520	Minus	13.04	-785	T TATAACATCCTTCACCTTC	GAAGGTGAAGGATGTTATA A
Cs6g11180	Minus	13.1	-194	T TACAACCTTTCTTACCTTA	TAAGGTAAGAAAGGTTGTA A
Cs2g20980	Plus	13.17	-443	T TAAAACCTCTGTTAACTTA	T TAAAACCTCTGTTAACTTA
Cs9g10930	Minus	13.17	-224	T GAAAACCTCTTTTAACTTA	TAAGTTAAAAGAGGTTTTC A
Cs4g04990	Minus	13.23	-844	T TATAACCTCCTTTTCGTTA	TAACGAAAAGGAGGTTATA A
Cs7g22010	Plus	13.36	-571	T TATAACATCTTTTCACTAA	T TATAACATCTTTTCACTAA
Cs7g24370	Plus	13.36	-571	T TATAACATCTTTTCACTAA	T TATAACATCTTTTCACTAA
Cs1g11670	Plus	13.42	-647	T AATAACATTTTTTACCTTA	T AATAACATTTTTTACCTTA
Cs3g16050	Minus	13.42	-174	T TATAAACTTTTTAACCTTA	TAAGGTTAAAAAGTTTATA A
Cs5g08080	Plus	13.42	-90	T TATAATATCTTATACCTTA	T TATAATATCTTATACCTTA
Cs4g16930	Minus	13.53	-894	T TTTAACCTCTTTTTACTTA	TAAGTAAAAAGAGGTTAAA A
Cs4g16920	Plus	13.53	-563	T TTTAACCTCTTTTTACTTA	T TTTAACCTCTTTTTACTTA
Cs1g17720	Minus	13.57	-243	T AAAAACCTCATTTCCCTTC	GAAGGGAAATGAGGTTTTT A
orange1.1t01380	Plus	13.77	-817	T TCTCACCCCTTTTACCTTT	T TCTCACCCCTTTTACCTTT
Cs2g31435	Plus	13.79	-544	T TATAACCTCTTTCTTCTTC	T TATAACCTCTTTCTTCTTC
Cs2g25590	Plus	13.82	-691	T AATAACATCTTATTCCTTG	T AATAACATCTTATTCCTTG
Cs4g16400	Plus	13.82	-905	T AATAACATCTTATTCCTTG	T AATAACATCTTATTCCTTG
orange1.1t04090	Minus	13.82	-890	T AATAACATCTTATTCCTTG	CAAGGAATAAGATGTTATT A
orange1.1t02146	Plus	13.82	-182	T AATAACATCTATTGCCTTT	T AATAACATCTATTGCCTTT
orange1.1t02849	Minus	13.82	-984	T AATAACATCTTATTCCTTG	CAAGGAATAAGATGTTATT A
orange1.1t02257	Plus	13.86	-392	T TATAACATCTTTCTCCTTT	T TATAACATCTTTCTCCTTT
Cs1g08600	Plus	13.98	-984	T TAAAACCACATTTGCATTA	T TAAAACCACATTTGCATTA
Cs5g20820	Minus	13.98	-930	T CATAACCTCTTATAACATG	CATGTTATAAGAGGTTATG A
orange1.1t03346	Plus	13.99	-34	T TCTAACTTCTTTTCCCTCA	T TCTAACTTCTTTTCCCTCA
Cs5g31490	Plus	14	-656	T GATTACCTCTTTTGCCTTT	T GATTACCTCTTTTGCCTTT
Cs9g18130	Minus	14.02	-952	T TCCAAACTCTTCTACCTTG	CAAGGTAGAAGAGTTTGGA A
Cs5g08890	Minus	14.06	-80	T TCAAACCTCTTTTAACTTT	AAAGTTAAAAGAGGTTTGA A
Cs7g04110	Plus	14.08	-627	T TATAAATTCTTCTCCCTTG	T TATAAATTCTTCTCCCTTG
Cs6g10355	Plus	14.1	-942	T TATAAAATCTTATGCCATG	T TATAAAATCTTATGCCATG
Cs9g17880	Minus	14.18	-620	T TAAAACCCATTTTACCATA	TATGGTAAAATGGGTTTTA A
Cs2g29610	Minus	14.25	-962	T TATAACCCCCTTTCCGTTA	TAACGGAAAGGGGGTTATA A
Cs6g13930	Minus	14.28	-466	T TATAAACTCTTTACTCTTA	TAAGAGTAAAGAGTTTATA A
Cs5g21980	Minus	14.3	-608	T TAAAAACTCTTATACATTG	CAATGTATAAGAGTTTTTA A
Cs3g27610	Minus	14.34	-450	T TATAACTCTTTTTACCTTA	TAAGGTAAAAAGAGTTATA A
Cs4g17210	Minus	14.34	-44	T TAAAACATCTTTTTCATTA	TAATGAAAAAGATGTTTTA A
Cs3g17550	Minus	14.38	-830	T TCTAAACTCTTTTAACTTT	AAAGTTAAAAGAGTTTAGA A
Cs3g18480	Plus	14.48	-888	T TATTACATCTTTTGCCGTA	T TATTACATCTTTTGCCGTA
Cs7g03260	Plus	14.5	-346	T AATAACCTCTTTAAAATTA	T AATAACCTCTTTAAAATTA
Cs7g03270	Minus	14.5	-355	T AATAACCTCTTTAAAATTA	TAATTTTAAAGAGGTTATT A
orange1.1t02966	Plus	14.5	-266	T TACAAACTCTTTAAACTTA	T TACAAACTCTTTAAACTTA
Cs5g03830	Minus	14.54	-194	T TATCACCTATTTTACATCA	TGATGTAAAATAGGTGATA A
Cs8g08350	Plus	14.55	-372	T AATTAACTCTTTTACCTTC	T AATTAACTCTTTTACCTTC
Cs3g21420	Plus	14.61	-852	T TTTAACTTCTTTAACCTTA	T TTTAACTTCTTTAACCTTA
Cs1g21940	Plus	14.67	-53	T TATATACTCTTTTGCATTC	T TATATACTCTTTTGCATTC
Cs1g08820	Plus	14.69	-555	T TATAACCTCTTGAACCTAT	T TATAACCTCTTGAACCTAT
Cs7g16220	Minus	14.7	-248	T TTTAAGCTCTTTTACCATG	CATGGTAAAAGAGCTTAAA A
Cs7g16240	Minus	14.7	-353	T TTTAAGCTCTTTTACCATG	CATGGTAAAAGAGCTTAAA A
orange1.1t04860	Minus	14.7	-234	T TTTAAGCTCTTTTACCATG	CATGGTAAAAGAGCTTAAA A
Cs3g06595	Minus	14.72	-215	T TATAACCTCTACTCCCAAA	TTTGGGAGTAGAGGTTATA A
Cs5g33900	Plus	14.72	-562	T TATAACCTCTACTCCCAAA	T TATAACCTCTACTCCCAAA
Cs7g24080	Minus	14.72	-592	T TATAACCTCTACTCCCAAA	TTTGGGAGTAGAGGTTATA A
Cs5g01260	Plus	14.81	-490	T CATAATCACTTTTCCCTTC	T CATAATCACTTTTCCCTTC
Cs8g06460	Minus	14.81	-420	T CATAACTTCTATTCCCTTC	GAAGGGAATAGAAGTTATG A
Cs4g04400	Plus	14.88	-881	T TCTAACAACTTCTGCCTTC	T TCTAACAACTTCTGCCTTC
orange1.1t04677	Plus	14.88	-962	T TCTAACAACTTCTGCCTTC	T TCTAACAACTTCTGCCTTC
Cs2g08765	Plus	14.89	-278	T CAGAAACTCTTTTCCCTTC	T CAGAAACTCTTTTCCCTTC
Cs4g06700	Minus	14.89	-210	T TATAACCGATTTTCCCTCC	GGAGGGAAAATCGGTTATA A
orange1.1t05965	Plus	14.9	-854	T CATAATCCCTTTAGCCTTA	T CATAATCCCTTTAGCCTTA
Cs7g10390	Plus	14.91	-305	T TCCCAACTCTTTTCCCTTG	T TCCCAACTCTTTTCCCTTG
Cs2g30230	Minus	14.94	-456	T TATAACCTCTATCTCTTTA	TAAAGAGATAGAGGTTATA A
orange1.1t02410	Plus	14.94	-166	T TACAACCTCTTCTACTTTT	T TACAACCTCTTCTACTTTT
orange1.1t04764	Minus	14.94	-27	T TATAACCTCTTCTTTCTCA	TGAGAAAGAAGAGGTTATA A
Cs7g27640	Plus	14.97	-40	T ATAAACCCCTTTTGCCTTG	T ATAAACCCCTTTTGCCTTG
orange1.1t01069	Plus	14.97	-89	T TCTCATCTCTTTAACCTTG	T TCTCATCTCTTTAACCTTG
Cs6g17410	Minus	14.98	-869	T TAGAACCACATTTAACTTG	CAAGTTAAATGTGGTTCTA A
Cs1g06070	Plus	15	-42	T TAAAATCTTTTTTCCCTTG	T TAAAATCTTTTTTCCCTTG
Cs8g01500	Plus	15.02	-282	T TATATCCTCTTGTGCCATC	T TATATCCTCTTGTGCCATC
Cs2g15750	Minus	15.04	-612	T CATAACCTATTTTACCACC	GGTGGTAAAATAGGTTATG A
orange1.1t01999	Plus	15.04	-655	T TACAAACTCAATTACCTTC	T TACAAACTCAATTACCTTC
Cs3g07750	Plus	15.06	-479	T CCTAACCTATTTTGCTTTG	T CCTAACCTATTTTGCTTTG
Cs2g10590	Plus	15.07	-767	T TATAACGTCTTTCTCCTTT	T TATAACGTCTTTCTCCTTT
Cs2g02110	Plus	15.07	-280	T TATAACGTCTTTCTCCTTT	T TATAACGTCTTTCTCCTTT
orange1.1t02342	Plus	15.07	-874	T TATAACGTCTTTCTCCTTT	T TATAACGTCTTTCTCCTTT
Cs1g24160	Plus	15.1	-145	T TATAACCCCTCTTACTATA	T TATAACCCCTCTTACTATA
Cs7g05910	Plus	15.1	-761	T CAAAACTTCTTCTACCTTA	T CAAAACTTCTTCTACCTTA
Cs9g10450	Minus	15.1	-493	T TAAAACCACTTCTACTTTA	TAAAGTAGAAGTGGTTTTA A
Cs7g28320	Plus	15.14	-984	T TATCACTTCATTTACCATA	T TATCACTTCATTTACCATA
Cs1g15640	Plus	15.15	-944	T TCTCTCCTCTTTTCCCTTC	T TCTCTCCTCTTTTCCCTTC
Cs2g25810	Plus	15.16	-688	T AATAAAATCTTTAGCCTTC	T AATAAAATCTTTAGCCTTC
orange1.1t04718	Plus	15.16	-290	T CATAACATCTTTCCACTTG	T CATAACATCTTTCCACTTG
orange1.1t04717	Minus	15.16	-112	T CATAACATCTTTCCACTTG	CAAGTGGAAAGATGTTATG A
Cs3g10630	Minus	15.17	-455	T TATATCCACATTTGCCTCA	TGAGGCAAATGTGGATATA A
Cs5g32410	Minus	15.17	-373	T CATTACCACCTTTACCTTG	CAAGGTAAAGGTGGTAATG A
Cs7g10000	Plus	15.17	-495	T TATTACCCCATTTGCCATA	T TATTACCCCATTTGCCATA
Cs9g07410	Plus	15.17	-381	T TGCAACCCCTTTTGCCCTA	T TGCAACCCCTTTTGCCCTA
Cs1g20670	Minus	15.2	-729	T TATAAACTCTTATCCATTT	AAATGGATAAGAGTTTATA A
Cs7g21320	Plus	15.2	-915	T TAAAATTTCTTTTCCCTTA	T TAAAATTTCTTTTCCCTTA
Cs4g09300	Minus	15.21	-944	T TACAGCCTCTCTTTCCTTA	TAAGGAAAGAGAGGCTGTA A
Cs4g12560	Minus	15.23	-257	T TATAACCCCCTTTTCGTTA	TAACGAAAAGGGGGTTATA A
Cs9g02570	Plus	15.25	-73	T AATCTCCTCTTTTACCTTT	T AATCTCCTCTTTTACCTTT
Cs2g06840	Plus	15.26	-825	T TATAACCTCTTTAAATTTT	T TATAACCTCTTTAAATTTT
Cs2g16850	Plus	15.26	-456	T TATAATCTCTCTTACATTT	T TATAATCTCTCTTACATTT
Cs4g12400	Plus	15.26	-837	T TATAATCTCTTTTACAATT	T TATAATCTCTTTTACAATT
orange1.1t05062	Plus	15.26	-221	T CCTCAGCTCTTTTGCCTTA	T CCTCAGCTCTTTTGCCTTA
orange1.1t01622	Minus	15.26	-450	T CATACCCTTTTTTGCATTA	TAATGCAAAAAAGGGTATG A
Cs3g24910	Minus	15.36	-947	T TATAACCAATTATCCATTA	TAATGGATAATTGGTTATA A
Cs3g02000	Minus	15.36	-241	T AAAAAACTCTTTTCCATTA	TAATGGAAAAGAGTTTTTT A
orange1.1t00452	Plus	15.36	-412	T CATAAACTCTTCTCCATTA	T CATAAACTCTTCTCCATTA
Cs1g18580	Minus	15.39	-738	T TATAACGTCTTTTTCATTT	AAATGAAAAAGACGTTATA A
Cs7g26000	Plus	15.39	-198	T CATAACCTCATTTAGCCTA	T CATAACCTCATTTAGCCTA
Cs2g10070	Plus	15.42	-862	T TATAACATGTTCTCCCTTC	T TATAACATGTTCTCCCTTC
Cs7g12370	Plus	15.43	-111	T TCTACACTCTTTTCACTTA	T TCTACACTCTTTTCACTTA
Cs3g17870	Minus	15.47	-972	T AAAAACCTCACCTGCCTTG	CAAGGCAGGTGAGGTTTTT A
Cs4g20050	Plus	15.47	-508	T CAAAACCCCACTTGCCTTG	T CAAAACCCCACTTGCCTTG
Cs5g01340	Plus	15.47	-748	T TTAAACCTCTTTTCTCTTA	T TTAAACCTCTTTTCTCTTA
orange1.1t01798	Plus	15.47	-774	T TATATCTTCTTTACCCTTA	T TATATCTTCTTTACCCTTA
Cs2g01970	Plus	15.5	-639	T TATAACCTCCTACTCCTAG	T TATAACCTCCTACTCCTAG
Cs6g07850	Plus	15.5	-951	T AATAACCCCATTTTCCTAG	T AATAACCCCATTTTCCTAG
Cs6g21860	Minus	15.5	-190	T TACAACCACATTTGCCATT	AATGGCAAATGTGGTTGTA A
Cs2g18640	Plus	15.51	-589	T TAAAAGCACTTTTACATTG	T TAAAAGCACTTTTACATTG
Cs3g23470	Minus	15.51	-589	T TAAAAGCCCTTTTAACTTG	CAAGTTAAAAGGGCTTTTA A
Cs7g15890	Minus	15.51	-641	T TAGAACCCCTTACCCCTTG	CAAGGGGTAAGGGGTTCTA A
orange1.1t01112	Minus	15.52	-165	T TATAATCTCTTTTCTATTA	TAATAGAAAAGAGATTATA A
Cs2g20490	Minus	15.54	-758	T TATAACCCCATTTTCCCTT	AAGGGAAAATGGGGTTATA A
Cs2g20730	Plus	15.55	-122	T TATCACCTATTTTGGCTAA	T TATCACCTATTTTGGCTAA
Cs3g24540	Minus	15.55	-400	T TCGAACCACTTCTCCCTTG	CAAGGGAGAAGTGGTTCGA A
Cs6g13370	Plus	15.55	-687	T TATCACATGCTTTGCCTTA	T TATCACATGCTTTGCCTTA
orange1.1t02985	Plus	15.68	-973	T TATAAACTCTTTAAAATTC	T TATAAACTCTTTAAAATTC
Cs7g20330	Minus	15.69	-783	T TATATCCTCCTATACATTA	TAATGTATAGGAGGATATA A
Cs9g08800	Minus	15.7	-442	T TACAACCACATTATCCTTA	TAAGGATAATGTGGTTGTA A
Cs7g32400	Minus	15.71	-563	T TACAACCTCTTGTACCAAC	GTTGGTACAAGAGGTTGTA A
orange1.1t05525	Minus	15.73	-147	T TCTAATCTCGTTTGCCTAG	CTAGGCAAACGAGATTAGA A
orange1.1t05524	Plus	15.73	-319	T TCTAATCTCGTTTGCCTAG	T TCTAATCTCGTTTGCCTAG
orange1.1t02408	Plus	15.75	-822	T TACAACATCTTTTAATTTA	T TACAACATCTTTTAATTTA
Cs6g20410	Minus	15.79	-775	T TAAAACCTAACATGCCTTG	CAAGGCATGTTAGGTTTTA A
Cs1g21100	Plus	15.8	-66	T TATACCCACCTTTCCTTTG	T TATACCCACCTTTCCTTTG
Cs1g21110	Minus	15.8	-264	T TATACCCACCTTTCCTTTG	CAAAGGAAAGGTGGGTATA A
Cs2g09270	Minus	15.8	-818	T TATAATCTCTATCTCCTTC	GAAGGAGATAGAGATTATA A
Cs5g27505	Plus	15.8	-726	T TATAACTTCTCTACCCTTT	T TATAACTTCTCTACCCTTT
Cs9g06150	Plus	15.8	-470	T AATAATCTCTTTTTCCTAC	T AATAATCTCTTTTTCCTAC
Cs5g05000	Plus	15.82	-531	T TATTACATCTTTCAACTTG	T TATTACATCTTTCAACTTG
Cs6g17280	Minus	15.82	-453	T TATAAAATCTTTTACATGA	TCATGTAAAAGATTTTATA A
Cs7g31310	Plus	15.82	-200	T TATAACACCTTCATCCTTG	T TATAACACCTTCATCCTTG
Cs9g05740	Plus	15.82	-61	T AATAACCACTCTTGACTTT	T AATAACCACTCTTGACTTT
Cs9g06950	Plus	15.82	-751	T AATAACATCATATTCCTTG	T AATAACATCATATTCCTTG
Cs3g18960	Minus	15.83	-631	T TATCACCTCTTCTCTCTTT	AAAGAGAGAAGAGGTGATA A
Cs2g28600	Minus	15.86	-298	T TCAAAACTCTTATTCCTTG	CAAGGAATAAGAGTTTTGA A
Cs5g13890	Minus	15.86	-730	T TAAACCCTCTTTTGACTAT	ATAGTCAAAAGAGGGTTTA A
Cs7g13060	Minus	15.86	-666	T TATAACATCTTTCTCCCTT	AAGGGAGAAAGATGTTATA A
Cs9g04440	Plus	15.87	-870	T TAAAACCTCAAAAACCTTA	T TAAAACCTCAAAAACCTTA
Cs1g06000	Minus	15.89	-627	T TCCACCCTCTTTTTCATTG	CAATGAAAAAGAGGGTGGA A
Cs1g22570	Minus	15.9	-704	T TATAACATCAATTCCCTCC	GGAGGGAATTGATGTTATA A
orange1.1t01204	Minus	15.9	-512	T TATAACCTCTGCAGCTTTA	TAAAGCTGCAGAGGTTATA A
orange1.1t01203	Minus	15.9	-503	T TATAACCTCTGCAGCTTTA	TAAAGCTGCAGAGGTTATA A
orange1.1t05472	Plus	15.93	-782	T TAAAACTTCTGTTACCTTT	T TAAAACTTCTGTTACCTTT
Cs2g30800	Plus	15.96	-839	T TATAACCATTATACCCTTA	T TATAACCATTATACCCTTA
Cs2g20950	Minus	15.96	-999	T TATAACCTCTATTCTCAAA	TTTGAGAATAGAGGTTATA A
orange1.1t02989	Minus	15.96	-780	T CAAAACTTCTTTACCCTTA	TAAGGGTAAAGAAGTTTTG A
Cs3g11430	Plus	15.97	-782	T GACAGCCTCATTTGCCTTG	T GACAGCCTCATTTGCCTTG
Cs4g11200	Minus	15.97	-194	T TAAAACCGCTGTTGCATTA	TAATGCAACAGCGGTTTTA A
orange1.1t01753	Minus	15.97	-382	T TCTCACCTCTCTTCACTTC	GAAGTGAAGAGAGGTGAGA A
Cs1g23530	Plus	15.99	-906	T CATAAACTCTCACGCCTTA	T CATAAACTCTCACGCCTTA
Cs1g04140	Minus	15.99	-291	T TAAAAGCTCTTTGGCCATG	CATGGCCAAAGAGCTTTTA A
Cs3g26040	Plus	15.99	-676	T AACAACCTCCTTTGACATA	T AACAACCTCCTTTGACATA
Cs4g06360	Minus	15.99	-810	T CAAAAACTCCTATACCTTG	CAAGGTATAGGAGTTTTTG A
Cs4g19620	Minus	16	-441	T TAAACCTTCTTTTCCCTAA	TTAGGGAAAAGAAGGTTTA A
Cs2g25450	Plus	16.02	-398	T TATCACCTCCTCCAACTTG	T TATCACCTCCTCCAACTTG
Cs4g05950	Minus	16.02	-698	T TATATACTCTTTAACATTA	TAATGTTAAAGAGTATATA A
Cs5g20990	Plus	16.02	-73	T TATAACCCATTTAACCTCT	T TATAACCCATTTAACCTCT
Cs7g15550	Plus	16.02	-487	T AATAACCTCTTATAACATT	T AATAACCTCTTATAACATT
Cs7g24330	Plus	16.02	-37	T TAAAACCCCATTTACATTT	T TAAAACCCCATTTACATTT
orange1.1t02406	Plus	16.02	-58	T TATAACCTATGTCGCTTTG	T TATAACCTATGTCGCTTTG
orange1.1t01711	Minus	16.02	-513	T CAAAACCTCTTCTAACTTT	AAAGTTAGAAGAGGTTTTG A
orange1.1t00617	Plus	16.02	-327	T TATAACATCACTTACCTAT	T TATAACATCACTTACCTAT
Cs6g12390	Plus	16.03	-765	T AATAACATCTTGTACCTAC	T AATAACATCTTGTACCTAC
Cs8g03460	Minus	16.04	-288	T TATAAAGTCTTATACATTA	TAATGTATAAGACTTTATA A
Cs8g03470	Minus	16.04	-288	T TATAAAGTCTTATACATTA	TAATGTATAAGACTTTATA A
Cs1g21960	Minus	16.06	-345	T AATACCCCCTTTTACATTT	AAATGTAAAAGGGGGTATT A
Cs3g19930	Minus	16.06	-526	T TCTCACCTCTATTGACTAA	TTAGTCAATAGAGGTGAGA A
Cs8g14850	Minus	16.06	-943	T TCTAACCGCTTTTGGCTTT	AAAGCCAAAAGCGGTTAGA A
orange1.1t03459	Minus	16.06	-450	T TCAAAACTCTTTTACCATT	AATGGTAAAAGAGTTTTGA A
Cs1g24540	Minus	16.08	-641	T TTTAACCTCTTTTCCCGCC	GGCGGGAAAAGAGGTTAAA A
Cs6g09490	Plus	16.09	-862	T TAAAAGCTCTTTACCCTTT	T TAAAAGCTCTTTACCCTTT
Cs4g12120	Plus	16.11	-532	T TACAACATCTCTTGACATG	T TACAACATCTCTTGACATG
Cs3g09540	Plus	16.12	-214	T TATACCCATTTTTGACTTC	T TATACCCATTTTTGACTTC
Cs3g13480	Plus	16.12	-349	T TATAACTTCTTTTTCACTC	T TATAACTTCTTTTTCACTC
Cs2g26480	Minus	16.14	-156	T TATAACATCTTATGCAATT	AATTGCATAAGATGTTATA A
Cs3g25780	Plus	16.14	-814	T TACAAACTATTTTGCCTCT	T TACAAACTATTTTGCCTCT
orange1.1t01504	Minus	16.14	-550	T TACAAACTATTTTGCCTCT	AGAGGCAAAATAGTTTGTA A
orange1.1t04458	Plus	16.14	-712	T ACTAACCTATATTGCATTG	T ACTAACCTATATTGCATTG
Cs2g27030	Plus	16.15	-86	T TATAATCATTATTACCTTG	T TATAATCATTATTACCTTG
orange1.1t02583	Plus	16.15	-382	T CATAAAATCTTTGGCCTTC	T CATAAAATCTTTGGCCTTC
Cs1g10230	Minus	16.18	-636	T TCCAATTTCTTTTGCCTTA	TAAGGCAAAAGAAATTGGA A
Cs1g16610	Plus	16.18	-831	T TAAAATCTCTTTTTCTTTA	T TAAAATCTCTTTTTCTTTA
Cs2g17910	Minus	16.19	-829	T CAAAACCTATTTTACCCAA	TTGGGTAAAATAGGTTTTG A
Cs4g11570	Plus	16.19	-362	T TAAAACCTAAATTACCTCA	T TAAAACCTAAATTACCTCA
Cs5g12060	Minus	16.19	-76	T AATAAACTCTTATACCCAA	TTGGGTATAAGAGTTTATT A
Cs7g05800	Plus	16.19	-343	T TAAAAACACTTTTACCAAA	T TAAAAACACTTTTACCAAA
Cs3g22220	Minus	16.22	-658	T TATAACCTAATTTCACTCC	GGAGTGAAATTAGGTTATA A
Cs4g01370	Minus	16.22	-798	T CCTAACCTGGTTTACCTTG	CAAGGTAAACCAGGTTAGG A
Cs1g14860	Minus	16.23	-359	T TATATCCTCACTTACCTCC	GGAGGTAAGTGAGGATATA A
Cs2g22090	Minus	16.23	-285	T AATTACCTCTATTCCCTCA	TGAGGGAATAGAGGTAATT A
Cs7g07180	Plus	16.23	-337	T TTTAACCCCTTATCCCTCA	T TTTAACCCCTTATCCCTCA
Cs1g12460	Plus	16.27	-463	T TATAAGCTCATTTTTCTTG	T TATAAGCTCATTTTTCTTG
Cs3g27750	Plus	16.27	-549	T TATAACGTCTTTTTCTATG	T TATAACGTCTTTTTCTATG
Cs4g04670	Plus	16.27	-982	T TATAACTTATTTTGTCATG	T TATAACTTATTTTGTCATG
Cs4g04650	Plus	16.27	-982	T TATAACTTATTTTGTCATG	T TATAACTTATTTTGTCATG
Cs5g25980	Plus	16.27	-907	T AATGCCCTCTTTCCCCTTA	T AATGCCCTCTTTCCCCTTA
Cs3g22870	Minus	16.28	-444	T CATAATCTCTTTTCCATAA	TTATGGAAAAGAGATTATG A
Cs3g19360	Minus	16.28	-760	T TATAACCCTCTTTCCATTA	TAATGGAAAGAGGGTTATA A
Cs3g03045	Plus	16.28	-782	T CAAAACCTATTTTACTTTC	T CAAAACCTATTTTACTTTC
Cs5g03600	Plus	16.28	-563	T TAAAAATTCTTCTCCCTTA	T TAAAAATTCTTCTCCCTTA
Cs7g01640	Minus	16.28	-200	T TATAATCTCTTTTCACCCA	TGGGTGAAAAGAGATTATA A
Cs7g01650	Plus	16.28	-503	T TATAATCTCTTTTCACCCA	T TATAATCTCTTTTCACCCA
orange1.1t01360	Minus	16.28	-41	T TAAAACCCCTTTTCTATTA	TAATAGAAAAGGGGTTTTA A
Cs2g27590	Minus	16.29	-667	T TATCAGCACTTTTCCCCTA	TAGGGGAAAAGTGCTGATA A
orange1.1t00846	Plus	16.29	-303	T TGTAAACTCTTGAGCCTTG	T TGTAAACTCTTGAGCCTTG
Cs1g12490	Plus	16.31	-790	T CATAACATCATTTGACATA	T CATAACATCATTTGACATA
Cs7g30220	Plus	16.31	-131	T TATAACCAATTTAACATCG	T TATAACCAATTTAACATCG
Cs7g10000	Plus	16.31	-988	T TAAAACCAAATTTACATTG	T TAAAACCAAATTTACATTG
Cs8g18980	Minus	16.31	-799	T TATAACCCCAATTGAATTA	TAATTCAATTGGGGTTATA A
Cs8g18970	Plus	16.31	-966	T TATAACCCCAATTGAATTA	T TATAACCCCAATTGAATTA
orange1.1t02136	Plus	16.31	-687	T TATAACCTATCTCAACTAG	T TATAACCTATCTCAACTAG
orange1.1t02569	Minus	16.31	-248	T TACAACCTCACTTGAATTA	TAATTCAAGTGAGGTTGTA A

## Sheet: LBM4
S1E Dataset. Predicted sweet orange EBEs of dTALELBM4
options_used:search reverse complement, upstream_base = T , cutoff = 4.00, rvd_sequence = HD_NG_HD_NI_NG_NG_NG_HD_NI_NI_NG_NG_NG_NN_HD_HD_NG_NG_NN
Best Possible Score:5.45
Gene ID	Orientation relative to transcriptional start site	Score	Placement relative to transcriptional start site	Target Sequence	Plus strand sequence
orange1.1t04066	Plus	10.77	-871	T CTCATTTCAAGTTGCATTG	T CTCATTTCAAGTTGCATTG
Cs7g14120	Plus	10.93	-951	T CTCATTTCCATTTGCTTTA	T CTCATTTCCATTTGCTTTA
Cs2g16880	Plus	12.74	-115	T CTCATTTCAATTATTCTTG	T CTCATTTCAATTATTCTTG
Cs2g25740	Plus	12.77	-692	T CTAATGTCAATCTGCCTTG	T CTAATGTCAATCTGCCTTG
Cs9g01610	Plus	12.77	-703	T CTCATTTCCATTTTCTTTG	T CTCATTTCCATTTTCTTTG
Cs5g27660	Minus	12.97	-34	T CTCATTGCAAATTAACTTG	CAAGTTAATTTGCAATGAG A
Cs5g17170	Plus	12.97	-512	T CACATGTAAATTTGCCTTA	T CACATGTAAATTTGCCTTA
orange1.1t05918	Minus	12.97	-376	T CTCATTTCCATTTACTTTT	AAAAGTAAATGGAAATGAG A
orange1.1t04724	Plus	12.97	-865	T CTCATTTCCATTTACTTTT	T CTCATTTCCATTTACTTTT
Cs3g20580	Minus	13.02	-551	T TACATTTCAATTTGACTTG	CAAGTCAAATTGAAATGTA A
Cs1g25020	Plus	13.1	-505	T TTCATTCCAATTTACCATA	T TTCATTCCAATTTACCATA
orange1.1t00616	Minus	13.26	-154	T CTCATTTCAATTTATATTT	AAATATAAATTGAAATGAG A
Cs3g16100	Plus	13.5	-489	T CACATCTCAATTCTCCTTG	T CACATCTCAATTCTCCTTG
Cs7g04910	Minus	13.51	-189	T CTCATTTAAATTTGGCTCA	TGAGCCAAATTTAAATGAG A
Cs6g09250	Plus	13.57	-132	T CCCATTTCAATTCCCCTCC	T CCCATTTCAATTCCCCTCC
Cs6g11100	Plus	13.7	-780	T CCCATTTCAAAATTCCTTA	T CCCATTTCAAAATTCCTTA
orange1.1t00351	Plus	13.73	-586	T CACATTTCACTTCTCCTTA	T CACATTTCACTTCTCCTTA
orange1.1t00350	Minus	13.73	-313	T CACATTTCACTTCTCCTTA	TAAGGAGAAGTGAAATGTG A
Cs7g11330	Plus	13.76	-52	T CTCATTTCAACCTCCTTTG	T CTCATTTCAACCTCCTTTG
Cs7g09060	Plus	13.77	-975	T CTCCTTACCATTTTCCTTA	T CTCCTTACCATTTTCCTTA
orange1.1t00565	Minus	13.86	-66	T CTCAATTCCATTTGCATTT	AAATGCAAATGGAATTGAG A
orange1.1t01802	Plus	13.86	-65	T CTAATCTCAATTTTCCTTT	T CTAATCTCAATTTTCCTTT
Cs5g16670	Plus	13.9	-537	T CACATTTCACCTCACCTTA	T CACATTTCACCTCACCTTA
Cs7g21710	Minus	13.96	-861	T CTCATACCAATTTCTCTTA	TAAGAGAAATTGGTATGAG A
Cs7g18580	Plus	13.98	-248	T CTCATTTTAATTTGTCTTT	T CTCATTTTAATTTGTCTTT
Cs7g10525	Plus	14.02	-251	T CTCATTTCAATTATCAATA	T CTCATTTCAATTATCAATA
Cs8g08190	Minus	14.02	-216	T CTCATTTCAAATTTCAATA	TATTGAAATTTGAAATGAG A
Cs9g10720	Minus	14.05	-22	T TTTATTTCAATTTCCCTTC	GAAGGGAAATTGAAATAAA A
Cs1g19610	Minus	14.09	-568	T CACATGTTAATTTACCTTA	TAAGGTAAATTAACATGTG A
Cs1g19620	Plus	14.09	-395	T CACATGTTAATTTACCTTA	T CACATGTTAATTTACCTTA
Cs5g05060	Minus	14.14	-749	T CTCACTTTAATTTATCTTG	CAAGATAAATTAAAGTGAG A
Cs6g09870	Minus	14.14	-552	T TTTATTTCAACTTGCCTTA	TAAGGCAAGTTGAAATAAA A
orange1.1t04504	Plus	14.14	-303	T ATCATTTCACTTTGACCTG	T ATCATTTCACTTTGACCTG
Cs2g20450	Minus	14.18	-404	T CTCATTTACATTTTCATTG	CAATGAAAATGTAAATGAG A
Cs8g08470	Minus	14.18	-238	T ACCATATCAATTTACCTAA	TTAGGTAAATTGATATGGT A
orange1.1t01580	Plus	14.18	-512	T CAAATTTCAACTAACCTTA	T CAAATTTCAACTAACCTTA
Cs8g16980	Minus	14.21	-963	T ACCATTTCAATTTCCATTC	GAATGGAAATTGAAATGGT A
Cs6g21310	Plus	14.22	-428	T CTCCCTTCAATTAAACTTA	T CTCCCTTCAATTAAACTTA
Cs1g17500	Minus	14.3	-770	T CTCATTCCAACTTAAATTG	CAATTTAAGTTGGAATGAG A
Cs3g26850	Plus	14.3	-936	T CTAATCTCAATTTGCAATA	T CTAATCTCAATTTGCAATA
Cs8g15800	Plus	14.3	-631	T CTCATTACAATTTGAATAA	T CTCATTACAATTTGAATAA
Cs8g15790	Minus	14.3	-941	T CTCATTACAATTTGAATAA	TTATTCAAATTGTAATGAG A
Cs2g31050	Plus	14.34	-995	T ATCATTTCAATTTTACCTA	T ATCATTTCAATTTTACCTA
Cs2g06250	Minus	14.46	-944	T CTCACGCCAACTTGCCTTG	CAAGGCAAGTTGGCGTGAG A
Cs5g29350	Plus	14.46	-508	T CTTATTTAAATTTATCTTG	T CTTATTTAAATTTATCTTG
Cs5g04260	Plus	14.5	-827	T CTAATTACAATTAAACTTA	T CTAATTACAATTAAACTTA
Cs5g04270	Minus	14.5	-214	T CTAATTACAATTAAACTTA	TAAGTTTAATTGTAATTAG A
Cs7g26090	Minus	14.52	-561	T CCCAAAACAATTTCCCTTG	CAAGGGAAATTGTTTTGGG A
Cs2g01630	Minus	14.55	-344	T CTCCTTACAAATACCCTTG	CAAGGGTATTTGTAAGGAG A
Cs2g30680	Plus	14.56	-239	T CTCATATCAATTCTCCTCC	T CTCATATCAATTCTCCTCC
Cs2g30690	Minus	14.56	-410	T CTCATATCAATTCTCCTCC	GGAGGAGAATTGATATGAG A
Cs7g31860	Minus	14.56	-635	T CTCATCTCAAATTCCCATT	AATGGGAATTTGAGATGAG A
Cs3g12140	Plus	14.63	-213	T CTCCTTTCCATTTCCCTCT	T CTCCTTTCCATTTCCCTCT
Cs9g03050	Plus	14.66	-867	T CTCACTACAATAGGCCTTA	T CTCACTACAATAGGCCTTA
Cs5g29070	Minus	14.69	-826	T CTCCTTTCAACTGACCATG	CATGGTCAGTTGAAAGGAG A
orange1.1t05297	Minus	14.69	-410	T CTCATAGCCATATGCCTTA	TAAGGCATATGGCTATGAG A
Cs1g26740	Plus	14.74	-835	T CTCATCTCACCTTGTCTTG	T CTCATCTCACCTTGTCTTG
Cs7g10220	Minus	14.74	-978	T CTCATCTCACCTTGTCTTG	CAAGACAAGGTGAGATGAG A
Cs7g10210	Plus	14.74	-684	T CTCATCTCACCTTGTCTTG	T CTCATCTCACCTTGTCTTG
Cs2g06610	Plus	14.75	-365	T TTCATTTCAATTTAAGTTG	T TTCATTTCAATTTAAGTTG
Cs6g09990	Minus	14.75	-864	T CTCATTCCCACTTCCCTCA	TGAGGGAAGTGGGAATGAG A
Cs1g20705	Minus	14.84	-164	T CCCACTAAAATTTGCCTTC	GAAGGCAAATTTTAGTGGG A
Cs9g13360	Plus	14.84	-547	T CAAAATTCAAATTGCCTTC	T CAAAATTCAAATTGCCTTC
orange1.1t01528	Plus	14.84	-51	T CTCAATACAAATTGCATTC	T CTCAATACAAATTGCATTC
Cs1g15650	Plus	14.88	-919	T CAACATTCAATTTGCCTTC	T CAACATTCAATTTGCCTTC
Cs3g17980	Minus	14.88	-418	T CTCATCTCAATTCTCATTC	GAATGAGAATTGAGATGAG A
Cs6g01040	Plus	14.88	-132	T CCCATTTCACATTGCATTC	T CCCATTTCACATTGCATTC
Cs2g25640	Minus	14.98	-204	T CCCATTTTACTTTACCTTT	AAAGGTAAAGTAAAATGGG A
Cs5g04740	Plus	14.98	-37	T CTCAAATCAATGTGACTTA	T CTCAAATCAATGTGACTTA
Cs5g18790	Plus	14.98	-311	T TTCATTTCCATTCTCCTTA	T TTCATTTCCATTCTCCTTA
Cs4g08410	Plus	15.02	-160	T CTCATCCCAATTTGATTTG	T CTCATCCCAATTTGATTTG
Cs5g29630	Minus	15.04	-527	T CAAATCTCAATTCACCTTC	GAAGGTGAATTGAGATTTG A
Cs8g11063	Plus	15.04	-956	T CTAAATCCAACTTCCCTTA	T CTAAATCCAACTTCCCTTA
Cs1g12090	Minus	15.06	-137	T CTCATATTCATTTGCATTG	CAATGCAAATGAATATGAG A
Cs3g23040	Plus	15.06	-828	T TTCATTTCACATTGACTTG	T TTCATTTCACATTGACTTG
Cs5g23410	Plus	15.08	-222	T CTCATTGCAATTTTGCTTC	T CTCATTGCAATTTTGCTTC
orange1.1t00577	Minus	15.08	-148	T CTCTTTTCAATATCCCTCC	GGAGGGATATTGAAAAGAG A
Cs2g20030	Minus	15.1	-506	T CCCACTTCAATTTATCATA	TATGATAAATTGAAGTGGG A
Cs5g07170	Minus	15.1	-824	T CACATTTAAATTGGCATTG	CAATGCCAATTTAAATGTG A
Cs7g08720	Plus	15.1	-850	T TTCAATTCAAATTACCTCA	T TTCAATTCAAATTACCTCA
Cs6g22170	Minus	15.16	-258	T CAAATATAAATTTCCCTTG	CAAGGGAAATTTATATTTG A
Cs6g22180	Plus	15.16	-541	T CAAATATAAATTTCCCTTG	T CAAATATAAATTTCCCTTG
Cs6g16700	Plus	15.17	-445	T ATCATTTTCATTTCCCTTC	T ATCATTTTCATTTCCCTTC
Cs6g16730	Plus	15.17	-164	T ATCATTTTCATTTCCCTTC	T ATCATTTTCATTTCCCTTC
orange1.1t01324	Minus	15.17	-99	T CTCACTTCTATTTACCAAG	CTTGGTAAATAGAAGTGAG A
orange1.1t04159	Plus	15.17	-929	T CACCTTTCACTTTATCTTA	T CACCTTTCACTTTATCTTA
Cs9g02720	Plus	15.2	-328	T TTCAATTCAATTTATCTTC	T TTCAATTCAATTTATCTTC
Cs5g05980	Minus	15.22	-941	T CTCAAGTCATTTTCCCTTA	TAAGGGAAAATGACTTGAG A
Cs6g01440	Minus	15.22	-423	T CTCAATATAATTTGCATTA	TAATGCAAATTATATTGAG A
Cs9g14050	Plus	15.22	-132	T CTCATATTAATTTAACATG	T CTCATATTAATTTAACATG
orange1.1t05270	Plus	15.22	-433	T TTAATTTCAAACTGCCTTA	T TTAATTTCAAACTGCCTTA
orange1.1t01419	Plus	15.22	-720	T CTCTTTTCAATTTAGATTA	T CTCTTTTCAATTTAGATTA
orange1.1t01925	Plus	15.22	-374	T CTCATTTCAACTTGATTCA	T CTCATTTCAACTTGATTCA
orange1.1t04618	Minus	15.22	-423	T CTCAATATAATTTGCATTA	TAATGCAAATTATATTGAG A
orange1.1t01768	Minus	15.22	-390	T CTCATTTTAAATTACAATG	CATTGTAATTTAAAATGAG A
Cs3g11460	Plus	15.23	-915	T CTCATTTCAACCTAGCTTT	T CTCATTTCAACCTAGCTTT
Cs4g16930	Plus	15.24	-34	T CTCATTTGAATTGACCATC	T CTCATTTGAATTGACCATC
Cs1g07630	Minus	15.26	-765	T CTCATTTCAATTCTATTTA	TAAATAGAATTGAAATGAG A
Cs7g19540	Plus	15.26	-513	T CTCACTTAAATTTACTTTT	T CTCACTTAAATTTACTTTT
Cs7g27460	Plus	15.26	-284	T CTAATTTCAACTTACTTTT	T CTAATTTCAACTTACTTTT
orange1.1t01354	Minus	15.26	-395	T CTCATATTCATTTACATTG	CAATGTAAATGAATATGAG A
Cs4g02180	Minus	15.27	-359	T CTCGTTACAATTTGCTTTC	GAAAGCAAATTGTAACGAG A
orange1.1t03875	Minus	15.27	-57	T CTCATTTCAGTTTGCTCTC	GAGAGCAAACTGAAATGAG A
Cs8g02370	Plus	15.29	-181	T CACATTTCTATATGACTTG	T CACATTTCTATATGACTTG
Cs9g05260	Plus	15.29	-838	T CACATCTCAGTTTGACTTG	T CACATCTCAGTTTGACTTG
orange1.1t05222	Minus	15.29	-115	T ATCATTTCATTCTGCCATG	CATGGCAGAATGAAATGAT A
orange1.1t00745	Plus	15.31	-630	T CTCATATGAATTCGCATTG	T CTCATATGAATTCGCATTG
Cs6g21370	Minus	15.33	-871	T CTCATATCCTTTTGCATTG	CAATGCAAAAGGATATGAG A
Cs5g10250	Plus	15.35	-614	T TTAATTTAAATTTGCCTAG	T TTAATTTAAATTTGCCTAG
Cs5g34260	Minus	15.35	-324	T ATCATTTCAATATGATTTG	CAAATCATATTGAAATGAT A
Cs1g05050	Minus	15.36	-816	T CTAATTTAAATTAACCATC	GATGGTTAATTTAAATTAG A
Cs4g17710	Minus	15.36	-142	T AAAATTTCAAATTACCTTC	GAAGGTAATTTGAAATTTT A
Cs4g17700	Plus	15.36	-766	T AAAATTTCAAATTACCTTC	T AAAATTTCAAATTACCTTC
Cs7g12110	Minus	15.37	-544	T CACTTTTCAATTAACCTCA	TGAGGTTAATTGAAAAGTG A
Cs1g15720	Minus	15.38	-481	T CTCCTTTAAATTTGTATTG	CAATACAAATTTAAAGGAG A
Cs1g11120	Minus	15.38	-372	T CTCCTTTAAATTTGTATTG	CAATACAAATTTAAAGGAG A
Cs3g14540	Minus	15.38	-302	T CTCCTTTAAATTTGTATTG	CAATACAAATTTAAAGGAG A
orange1.1t05936	Minus	15.38	-513	T CTTATTTTAATTTACTTTG	CAAAGTAAATTAAAATAAG A
orange1.1t01044	Minus	15.38	-507	T CTCCTTTAAATTTGTATTG	CAATACAAATTTAAAGGAG A
Cs3g08460	Minus	15.39	-303	T CTGATTTCAATTTTCATTT	AAATGAAAATTGAAATCAG A
Cs3g12715	Minus	15.4	-492	T CGCTTTTCAATTTGTCTTA	TAAGACAAATTGAAAAGCG A
Cs3g12340	Plus	15.4	-224	T CGCTTTTCAATTTGTCTTA	T CGCTTTTCAATTTGTCTTA
Cs3g12720	Plus	15.4	-218	T CGCTTTTCAATTTGTCTTA	T CGCTTTTCAATTTGTCTTA
Cs3g12850	Plus	15.4	-225	T CGCTTTTCAATTTGTCTTA	T CGCTTTTCAATTTGTCTTA
Cs6g03730	Minus	15.4	-477	T CCCCTTTAAATTTAACTTC	GAAGTTAAATTTAAAGGGG A
orange1.1t01105	Minus	15.4	-345	T CTCATTTAACTTCCCATTA	TAATGGGAAGTTAAATGAG A
Cs2g04450	Minus	15.42	-798	T CTCACTTAAATTTATCCTA	TAGGATAAATTTAAGTGAG A
Cs3g08370	Minus	15.42	-297	T CTCATTTAAATATACTTAA	TTAAGTATATTTAAATGAG A
Cs3g08380	Plus	15.42	-664	T CTCATTTAAATATACTTAA	T CTCATTTAAATATACTTAA
Cs5g09280	Minus	15.42	-629	T CCAATTTCAATTCATCTTA	TAAGATGAATTGAAATTGG A
Cs7g05080	Minus	15.42	-732	T CCCATTATAATTTAACTTA	TAAGTTAAATTATAATGGG A
orange1.1t02020	Minus	15.42	-428	T CTCATTTCAAACTAATTTA	TAAATTAGTTTGAAATGAG A
Cs2g31010	Minus	15.46	-99	T CTCCTTTCAATTTAATTAA	TTAATTAAATTGAAAGGAG A
Cs2g18000	Minus	15.46	-537	T CTAATTTTAATTTCCATTC	GAATGGAAATTAAAATTAG A
Cs6g19950	Plus	15.46	-506	T CTCATCTCACTTTAATTTA	T CTCATCTCACTTTAATTTA
orange1.1t02713	Plus	15.46	-488	T CTCATTTCCATTTCGATTC	T CTCATTTCCATTTCGATTC
Cs4g09890	Minus	15.47	-927	T CTCATTTGAATTTGTTTTG	CAAAACAAATTCAAATGAG A
Cs6g01180	Minus	15.47	-599	T CTCTTCTCAATTTATCTTC	GAAGATAAATTGAGAAGAG A
Cs7g11910	Minus	15.48	-790	T ATCATATAAATTTCCATTG	CAATGGAAATTTATATGAT A
Cs8g18360	Minus	15.49	-567	T CTCATTTCTATTTGACACA	TGTGTCAAATAGAAATGAG A
Cs7g15750	Plus	15.5	-746	T CACATTTCAATTTAAATGA	T CACATTTCAATTTAAATGA
Cs7g30110	Plus	15.5	-731	T ATCATCGAAATTTACCTTA	T ATCATCGAAATTTACCTTA
Cs8g19930	Minus	15.5	-937	T CTCATCTCAACTCGCCTCT	AGAGGCGAGTTGAGATGAG A
Cs1g04610	Minus	15.53	-813	T ATCCTTGCAATTTAACTTA	TAAGTTAAATTGCAAGGAT A
orange1.1t01991	Plus	15.53	-246	T CTCCTTTCTAATTGCATTA	T CTCCTTTCTAATTGCATTA
Cs3g08420	Minus	15.55	-196	T ATGATTTCAATTTTCCTCA	TGAGGAAAATTGAAATCAT A
Cs3g09910	Minus	15.55	-600	T CACATTTCAATTTTGATTA	TAATCAAAATTGAAATGTG A
Cs8g15090	Plus	15.55	-95	T GACCTTTAAATTTGCCTTA	T GACCTTTAAATTTGCCTTA
Cs2g04060	Minus	15.56	-991	T CTCTTTTCAATCTCCGTTG	CAACGGAGATTGAAAAGAG A
Cs8g11610	Minus	15.56	-275	T CTGAATTCAGTTTCCCTTG	CAAGGGAAACTGAATTCAG A
Cs8g11600	Plus	15.56	-888	T CTGAATTCAGTTTCCCTTG	T CTGAATTCAGTTTCCCTTG
Cs7g28280	Minus	15.58	-251	T CTCCTTTAAATTTATATTG	CAATATAAATTTAAAGGAG A
Cs4g16670	Minus	15.62	-896	T CTCAATTAGATTTGCATTG	CAATGCAAATCTAATTGAG A
Cs6g07970	Minus	15.62	-168	T ATCTTTTCAATCTGACTTG	CAAGTCAGATTGAAAAGAT A
Cs1g21560	Plus	15.65	-899	T CTCGTTTAAATTTGCATTT	T CTCGTTTAAATTTGCATTT
Cs7g03120	Minus	15.68	-653	T AAAATTTAAATTTACCTTC	GAAGGTAAATTTAAATTTT A
Cs3g04210	Minus	15.7	-356	T CTCAAATCAATCCACCTTT	AAAGGTGGATTGATTTGAG A
Cs8g14610	Minus	15.7	-375	T CTCAACACAATTTTCCTAA	TTAGGAAAATTGTGTTGAG A
orange1.1t04437	Minus	15.7	-357	T CTCAAATCAATCCACCTTT	AAAGGTGGATTGATTTGAG A
Cs6g15580	Minus	15.71	-149	T GTCATATCAATTTACATCA	TGATGTAAATTGATATGAC A
Cs6g15570	Plus	15.71	-553	T GTCATATCAATTTACATCA	T GTCATATCAATTTACATCA
Cs2g29850	Plus	15.73	-187	T CCCAGTTCAATTTTTCTTG	T CCCAGTTCAATTTTTCTTG
Cs4g13390	Plus	15.73	-68	T TTCAGTTCAATTTGCCTAT	T TTCAGTTCAATTTGCCTAT
Cs9g09790	Plus	15.74	-60	T CTCATATCCATTTTCCAAA	T CTCATATCCATTTTCCAAA
Cs1g04780	Plus	15.75	-883	T ACCATTTAAATTTATCTTA	T ACCATTTAAATTTATCTTA
Cs2g19130	Minus	15.75	-794	T TTAATTTAAATATACCTTA	TAAGGTATATTTAAATTAA A
Cs5g19190	Minus	15.75	-613	T TTCATTTAAATATAACTTA	TAAGTTATATTTAAATGAA A
orange1.1t01047	Plus	15.75	-953	T GTCATTTCCATATACATTA	T GTCATTTCCATATACATTA
orange1.1t04347	Plus	15.75	-992	T CTCATTACACGTCACCTTC	T CTCATTACACGTCACCTTC
Cs4g11780	Plus	15.76	-898	T TACATCTCAAATTGCCTTC	T TACATCTCAAATTGCCTTC
orange1.1t06051	Minus	15.76	-427	T CCCATTACAATTTCCTTCG	CGAAGGAAATTGTAATGGG A
Cs5g35100	Minus	15.79	-501	T CAAAATTCAATTTGCCAAG	CTTGGCAAATTGAATTTTG A
Cs5g17010	Plus	15.79	-32	T CTCTTTTTAATTTCCATTA	T CTCTTTTTAATTTCCATTA
Cs7g12210	Plus	15.79	-198	T ATCTTTTCAATTTCCTTTA	T ATCTTTTCAATTTCCTTTA
orange1.1t01059	Minus	15.79	-769	T CACAAATAAATTTGCCATG	CATGGCAAATTTATTTGTG A
Cs6g09070	Minus	15.82	-680	T CTCATTTACATTAGCCACG	CGTGGCTAATGTAAATGAG A
Cs9g06590	Minus	15.83	-422	T CCCAAGTAAATTTGCCTTC	GAAGGCAAATTTACTTGGG A
Cs1g04060	Minus	15.87	-294	T CTCATTTCAACAAACCCAA	TTGGGTTTGTTGAAATGAG A
Cs7g28940	Minus	15.87	-828	T CTCATTTGAATTTTAATTA	TAATTAAAATTCAAATGAG A
Cs1g17640	Plus	15.9	-885	T CACATCTCACTCTACCTCA	T CACATCTCACTCTACCTCA
Cs1g19750	Minus	15.9	-550	T CTCATTCCAATTCCACTAC	GTAGTGGAATTGGAATGAG A
Cs2g21960	Minus	15.9	-861	T CACATTTCAAATTACTTGG	CCAAGTAATTTGAAATGTG A
Cs3g02670	Minus	15.9	-853	T CTCATTTCACTTTTCATCT	AGATGAAAAGTGAAATGAG A
Cs3g07080	Plus	15.9	-672	T TTCATTACAATCTGCCTGA	T TTCATTACAATCTGCCTGA
Cs8g18330	Plus	15.9	-279	T CCCATTTCACAATACCTCA	T CCCATTTCACAATACCTCA
orange1.1t05571	Plus	15.9	-872	T CACACCTCACCTTACCTTA	T CACACCTCACCTTACCTTA
Cs2g24320	Plus	15.93	-848	T CTCCTTTCAATATCCATCC	T CTCCTTTCAATATCCATCC
Cs2g12100	Plus	15.93	-950	T ATCCTTCCAATCTCCCTTC	T ATCCTTCCAATCTCCCTTC
Cs3g21230	Minus	15.93	-907	T CTCATTTCAATTCATCTGT	ACAGATGAATTGAAATGAG A
Cs6g09730	Plus	15.93	-856	T CTCATTTCAATGTTCTTAA	T CTCATTTCAATGTTCTTAA
Cs6g09170	Plus	15.93	-112	T CGTATTTCAATTTACCCTT	T CGTATTTCAATTTACCCTT
Cs7g01890	Plus	15.93	-390	T CTCATTTCAATATTTCTGA	T CTCATTTCAATATTTCTGA
Cs9g08600	Plus	15.93	-868	T CACATTTCAAGTTTCTTTA	T CACATTTCAAGTTTCTTTA
Cs9g08590	Minus	15.93	-68	T CACATTTCAAGTTTCTTTA	TAAAGAAACTTGAAATGTG A
Cs6g21620	Minus	15.94	-691	T CTCAGTTCAATGTCTCTTA	TAAGAGACATTGAACTGAG A
Cs6g19330	Minus	15.94	-377	T ATCTTTTAAATTTGCATTG	CAATGCAAATTTAAAAGAT A
Cs7g24770	Plus	15.94	-133	T TTCTTTTCAATTTAGCTTG	T TTCTTTTCAATTTAGCTTG
Cs4g06960	Minus	15.96	-377	T TTGATTTGAATTTGCCTTA	TAAGGCAAATTCAAATCAA A
Cs6g12640	Plus	15.96	-775	T CATACTTCAAATTCCCTTA	T CATACTTCAAATTCCCTTA
orange1.1t01118	Plus	15.97	-108	T CTCACGTCAATTGACATTG	T CTCACGTCAATTGACATTG
orange1.1t04247	Minus	15.98	-144	T CTCAATTTAATTTTCTTTG	CAAAGAAAATTAAATTGAG A
Cs2g06350	Minus	15.99	-763	T CTCAATACAATTTGCAACA	TGTTGCAAATTGTATTGAG A
Cs4g12600	Minus	15.99	-710	T CACATTACAATTCACAATG	CATTGTGAATTGTAATGTG A
Cs4g12610	Plus	15.99	-790	T CACATTACAATTCACAATG	T CACATTACAATTCACAATG
Cs8g06790	Plus	15.99	-353	T CCCATAAAAATTTACCCTG	T CCCATAAAAATTTACCCTG
Cs1g21140	Minus	16	-532	T CTCTTCGCAATTTGCCTTT	AAAGGCAAATTGCGAAGAG A
Cs6g04450	Plus	16	-941	T CTCATTTCACCCTCCTTTA	T CTCATTTCACCCTCCTTTA
orange1.1t02781	Plus	16	-193	T CTCATTTTACTTCACCCTC	T CTCATTTTACTTCACCCTC
Cs1g16335	Minus	16.02	-505	T ACCATTTCACCATGCCTTA	TAAGGCATGGTGAAATGGT A
Cs2g07470	Plus	16.02	-125	T CTCATTTCAATTTTTTTTT	T CTCATTTCAATTTTTTTTT
Cs2g24940	Plus	16.02	-869	T TTCAATTCAATTTGCAGTG	T TTCAATTCAATTTGCAGTG
Cs3g22880	Minus	16.02	-87	T CTCATTTCAATTTTTTTTT	AAAAAAAAATTGAAATGAG A
Cs3g22890	Plus	16.02	-728	T CTCATTTCAATTTTTTTTT	T CTCATTTCAATTTTTTTTT
Cs3g08810	Plus	16.02	-86	T CCCATTTCACTAAAACTTG	T CCCATTTCACTAAAACTTG
Cs3g16330	Minus	16.02	-641	T CTCCTTTTACTTTGCTTTG	CAAAGCAAAGTAAAAGGAG A
Cs6g01850	Minus	16.02	-108	T CTCATTTTCATTTTCTTTG	CAAAGAAAATGAAAATGAG A
Cs7g19550	Minus	16.02	-883	T ACCATTTCACCATGCCTTA	TAAGGCATGGTGAAATGGT A
Cs8g07740	Plus	16.02	-300	T CACCTTTCAATTCACACTG	T CACCTTTCAATTCACACTG
Cs8g07870	Plus	16.02	-149	T CACCTTTCAATTCACACTG	T CACCTTTCAATTCACACTG
Cs8g03830	Plus	16.02	-310	T CTCAAATAAAATTTCCTTA	T CTCAAATAAAATTTCCTTA
Cs9g17240	Minus	16.02	-221	T ATCATTTCAATTAGCTGTG	CACAGCTAATTGAAATGAT A
Cs9g07750	Minus	16.02	-855	T CTAAAATCAATTTACCTAT	ATAGGTAAATTGATTTTAG A
Cs9g06830	Minus	16.02	-169	T CTCATTACAATTTACAAAT	ATTTGTAAATTGTAATGAG A
orange1.1t02158	Plus	16.02	-469	T CGTATCTCAATTTGACTTG	T CGTATCTCAATTTGACTTG
Cs5g07780	Minus	16.03	-556	T CACATTTCAATTGAACTAC	GTAGTTCAATTGAAATGTG A
Cs8g19820	Plus	16.03	-911	T CTCAAGTCAACTTCACTTA	T CTCAAGTCAACTTCACTTA
Cs3g21760	Plus	16.05	-379	T CTAATTTTAATTTGCCTGT	T CTAATTTTAATTTGCCTGT
orange1.1t01574	Minus	16.05	-962	T ATCATTTCAATTTTCTTGG	CCAAGAAAATTGAAATGAT A
Cs1g22730	Plus	16.06	-923	T CACCATTCAATTTTCATTA	T CACCATTCAATTTTCATTA
Cs1g15490	Plus	16.06	-879	T CTAATTTCCATACACCTTT	T CTAATTTCCATACACCTTT
Cs3g26900	Plus	16.07	-716	T CTCTTTCCAATTTTCCCTC	T CTCTTTCCAATTTTCCCTC
Cs3g06150	Minus	16.07	-624	T TTAATTTAAATTTAACTTA	TAAGTTAAATTTAAATTAA A
Cs8g15590	Minus	16.07	-772	T CTCATTTCATTTCTCCCTC	GAGGGAGAAATGAAATGAG A
orange1.1t05573	Plus	16.07	-477	T CCAATTTCACTTTACCTGC	T CCAATTTCACTTTACCTGC
Cs3g05940	Minus	16.08	-260	T TTAATATCAAATTGCCTTC	GAAGGCAATTTGATATTAA A
Cs5g20290	Plus	16.08	-972	T CTAATCTCAATTTCCTCTG	T CTAATCTCAATTTCCTCTG
Cs9g01010	Minus	16.08	-147	T TTCATTTCAATTTGACAAC	GTTGTCAAATTGAAATGAA A
orange1.1t00210	Plus	16.08	-574	T ATCATTTCAACTTGTCATC	T ATCATTTCAACTTGTCATC
Cs1g24650	Minus	16.09	-198	T CTCATTTCACTTTCTTTTC	GAAAAGAAAGTGAAATGAG A
Cs1g20940	Plus	16.09	-418	T CAGATTTCAATTTTCCTAC	T CAGATTTCAATTTTCCTAC
Cs9g09660	Plus	16.09	-420	T CACATCTGAATTTTCCTTC	T CACATCTGAATTTTCCTTC
Cs1g17400	Plus	16.11	-337	T CCAATAAAAATTTGCCTTG	T CCAATAAAAATTTGCCTTG
orange1.1t01571	Plus	16.11	-382	T AAAATCTCAACTTGCCTTG	T AAAATCTCAACTTGCCTTG
Cs5g04570	Plus	16.12	-200	T TTCACTTAACTTTGCCTTC	T TTCACTTAACTTTGCCTTC
orange1.1t01914	Plus	16.12	-199	T TCCATTTCCATTTCCATTG	T TCCATTTCCATTTCCATTG
orange1.1t05507	Plus	16.12	-559	T CTACTTTCAATATGTCTTC	T CTACTTTCAATATGTCTTC
Cs3g08510	Minus	16.14	-594	T CTAATATCAACTTTACTTG	CAAGTAAAGTTGATATTAG A
Cs4g12180	Minus	16.14	-92	T CTCATTTCAATTTGAAAAT	ATTTTCAAATTGAAATGAG A
Cs7g15410	Minus	16.14	-515	T ATAATTTCAATATGCCTAT	ATAGGCATATTGAAATTAT A
orange1.1t00332	Minus	16.14	-921	T ATCATTTCCATCTGACATG	CATGTCAGATGGAAATGAT A
Cs1g01380	Plus	16.15	-568	T CTCCTTTAAATTTTCTTTC	T CTCCTTTAAATTTTCTTTC
Cs5g19400	Plus	16.15	-93	T CTAATTTCAACTTGCAGTC	T CTAATTTCAACTTGCAGTC
orange1.1t03294	Plus	16.17	-630	T CACTGTTCAATTTACCTAG	T CACTGTTCAATTTACCTAG
Cs1g08505	Plus	16.18	-987	T CTCATTCTAATTTTTCTTA	T CTCATTCTAATTTTTCTTA
Cs2g29050	Plus	16.18	-628	T CTCATTTCAATTTATTCTT	T CTCATTTCAATTTATTCTT
Cs4g04260	Minus	16.18	-547	T AACCTTTAAATTTTCCTTG	CAAGGAAAATTTAAAGGTT A
Cs5g17390	Minus	16.18	-26	T TTCACTTCAATTTATCTTT	AAAGATAAATTGAAGTGAA A
Cs5g07950	Plus	16.18	-481	T CTCATTCCCATTTATTTTG	T CTCATTCCCATTTATTTTG
Cs5g17380	Minus	16.18	-26	T TTCACTTCAATTTATCTTT	AAAGATAAATTGAAGTGAA A
Cs6g09450	Plus	16.18	-483	T CTCATTTCCATCTATTTTG	T CTCATTTCCATCTATTTTG
Cs9g15700	Plus	16.18	-411	T CTCATTCCCATTTATTTTG	T CTCATTCCCATTTATTTTG
Cs2g16040	Plus	16.19	-21	T CAAATATCAATTAACCCTA	T CAAATATCAATTAACCCTA
Cs2g06030	Minus	16.19	-863	T CACAGTTGAATTTGCCTAA	TTAGGCAAATTCAACTGTG A
Cs4g15330	Plus	16.19	-890	T CCCATTTCAATAAAACATA	T CCCATTTCAATAAAACATA
Cs8g01170	Minus	16.19	-251	T CCCATTTCAATGTACGTAG	CTACGTACATTGAAATGGG A
Cs9g13550	Plus	16.19	-114	T CTCAATTCAATCTACAACA	T CTCAATTCAATCTACAACA
Cs9g05420	Minus	16.19	-805	T CTCATTCCAAATAACATCA	TGATGTTATTTGGAATGAG A
orange1.1t05443	Plus	16.19	-232	T CCAATTTCAAATTACCAAA	T CCAATTTCAAATTACCAAA
orange1.1t05442	Minus	16.19	-456	T CCAATTTCAAATTACCAAA	TTTGGTAATTTGAAATTGG A
Cs1g10090	Minus	16.22	-87	T CTCATTTACATACACCATA	TATGGTGTATGTAAATGAG A
Cs1g13800	Minus	16.22	-637	T ACCATTTCACCATACCTTA	TAAGGTATGGTGAAATGGT A
Cs3g03660	Minus	16.22	-893	T CTCATCTCCATTAACACTA	TAGTGTTAATGGAGATGAG A
Cs3g22190	Plus	16.22	-986	T CTCATTTAAATGAACTTTG	T CTCATTTAAATGAACTTTG
Cs4g02240	Plus	16.22	-643	T TTCATTTCACTTTACTTTT	T TTCATTTCACTTTACTTTT
Cs4g02570	Minus	16.22	-234	T CTCAATGTAATTTGACTTA	TAAGTCAAATTACATTGAG A
Cs6g09440	Plus	16.22	-227	T CTCATTTCCATTTATTTTT	T CTCATTTCCATTTATTTTT
Cs9g19320	Plus	16.22	-625	T CTTATTTCAATTGACAATG	T CTTATTTCAATTGACAATG
orange1.1t05047	Minus	16.22	-23	T CTCATCTCCATTAACACTA	TAGTGTTAATGGAGATGAG A
orange1.1t02348	Minus	16.23	-113	T CTCAATTCATTCACCCTTA	TAAGGGTGAATGAATTGAG A
Cs4g10280	Plus	16.25	-685	T ATTATTGCAATTTACCTTT	T ATTATTGCAATTTACCTTT
Cs5g19930	Minus	16.25	-168	T CTTTTTTCAATTATCCTTG	CAAGGATAATTGAAAAAAG A
Cs7g16820	Plus	16.25	-970	T TTAATTTCAATTTTCCTGA	T TTAATTTCAATTTTCCTGA
Cs8g15640	Plus	16.25	-106	T CTTTATTCAATTTGCCTTT	T CTTTATTCAATTTGCCTTT
Cs1g04760	Plus	16.28	-66	T ATCATTTTAAAATCCCTTA	T ATCATTTTAAAATCCCTTA
Cs3g09420	Minus	16.28	-543	T ATCATTACAATTTACTATC	GATAGTAAATTGTAATGAT A
Cs3g21820	Minus	16.28	-882	T CAAATTTCAATTTACTTAC	GTAAGTAAATTGAAATTTG A
Cs3g23230	Plus	16.28	-577	T CTCATCTCAATTTCATTAA	T CTCATCTCAATTTCATTAA
Cs3g10950	Plus	16.28	-965	T CTCATTTCAAACTCTATTA	T CTCATTTCAAACTCTATTA
Cs7g20490	Plus	16.28	-225	T ATCAATTCAACTTCCTTTA	T ATCAATTCAACTTCCTTTA
Cs7g12580	Plus	16.28	-994	T CTCATTATAATTCCCATTA	T CTCATTATAATTCCCATTA
Cs4g19850	Plus	16.31	-938	T GGCATCTCAATTTGACTTG	T GGCATCTCAATTTGACTTG
Cs8g09730	Plus	16.31	-316	T CTCACTCCAATTTAAAATG	T CTCACTCCAATTTAAAATG
Cs5g30210	Plus	16.32	-429	T CTCACTTCCATTTCTATTA	T CTCACTTCCATTTCTATTA
orange1.1t03158	Minus	16.32	-734	T TTCCCTTCAATTTCCATTA	TAATGGAAATTGAAGGGAA A
orange1.1t03159	Plus	16.32	-167	T TTCCCTTCAATTTCCATTA	T TTCCCTTCAATTTCCATTA
orange1.1t00430	Minus	16.33	-187	T CTCATTCCTATTTCTCTTC	GAAGAGAAATAGGAATGAG A
Cs7g27640	Plus	21.66	-40	T ATAAACCCCTTTTGCCTTG	T ATAAACCCCTTTTGCCTTG

## Sheet: LBM5
S1F Dataset. Predicted sweet orange EBEs of dTALELBM5
options_used:search reverse complement, upstream_base = T , cutoff = 4.00, rvd_sequence = NI_NG_NI_NI_NI_HD_HD_NG_HD_NG_NG_NI_NI_NN_HD_HD_NG_NG_NN
Best Possible Score:5.14
Gene ID	Orientation relative to transcriptional start site	Score	Placement relative to transcriptional start site	Target Sequence	Plus strand sequence
Cs6g12320	Minus	12.6	-607	T ATCAAACTCTTAACCCTTT	AAAGGGTTAAGAGTTTGAT A
Cs6g12210	Minus	12.6	-378	T ATCAAACTCTTAACCCTTT	AAAGGGTTAAGAGTTTGAT A
Cs6g22170	Minus	12.86	-119	T CTAAACCTCTTCAATCTTA	TAAGATTGAAGAGGTTTAG A
Cs6g22180	Plus	12.86	-680	T CTAAACCTCTTCAATCTTA	T CTAAACCTCTTCAATCTTA
orange1.1t03139	Minus	12.91	-98	T ACAAAATTCTTAAACCTTG	CAAGGTTTAAGAATTTTGT A
Cs4g08360	Plus	13.14	-299	T ATAAACCTATTACACTTTA	T ATAAACCTATTACACTTTA
orange1.1t02407	Plus	13.7	-119	T ATAAACATTTGAAGCCTTG	T ATAAACATTTGAAGCCTTG
Cs7g23690	Plus	13.74	-262	T ATACACCACTTAAAACTTT	T ATACACCACTTAAAACTTT
Cs8g04550	Plus	13.78	-544	T ATAAATCTCTGAAACCTCA	T ATAAATCTCTGAAACCTCA
Cs2g12030	Plus	13.87	-84	T AAAAACCTAATAAACCATA	T AAAAACCTAATAAACCATA
Cs5g30330	Plus	13.87	-865	T ATAAAACACTAAAACCCTA	T ATAAAACACTAAAACCCTA
Cs6g01420	Plus	13.91	-845	T ATCAAACTCTTAAACCAAA	T ATCAAACTCTTAAACCAAA
Cs7g24940	Plus	13.91	-972	T ATAAACCAATTACACCTAA	T ATAAACCAATTACACCTAA
Cs1g01830	Plus	13.92	-460	T GTAAACCTCTTAACCCAAA	T GTAAACCTCTTAACCCAAA
Cs1g21440	Minus	14.07	-896	T TTAAACCTATTCAGCCTTC	GAAGGCTGAATAGGTTTAA A
Cs7g12050	Plus	14.09	-979	T ATAAACCTATTAAGATTTC	T ATAAACCTATTAAGATTTC
Cs7g27640	Plus	14.17	-40	T ATAAACCCCTTTTGCCTTG	T ATAAACCCCTTTTGCCTTG
Cs9g05140	Minus	14.24	-447	T GAAAACCTCTTAAAACTTC	GAAGTTTTAAGAGGTTTTC A
Cs9g11180	Minus	14.24	-84	T ATAACCCTCCCAACCCTAG	CTAGGGTTGGGAGGGTTAT A
orange1.1t05997	Minus	14.26	-661	T ATAAACATCTCAACCGTTA	TAACGGTTGAGATGTTTAT A
Cs5g28050	Plus	14.27	-364	T ATAAAACTCTTCTCCCTTA	T ATAAAACTCTTCTCCCTTA
Cs6g13370	Plus	14.3	-158	T TTAAACCTCTTAAATCTCA	T TTAAACCTCTTAAATCTCA
Cs4g13470	Minus	14.35	-200	T ATAAACTTATTAAATCTTA	TAAGATTTAATAAGTTTAT A
Cs1g23800	Plus	14.37	-639	T ATAATCCTCTTAGGCCCTA	T ATAATCCTCTTAGGCCCTA
Cs5g19470	Minus	14.37	-787	T ATAAACCTCTTAGACAGTA	TACTGTCTAAGAGGTTTAT A
orange1.1t04565	Minus	14.37	-453	T ATAAACCTCTTAGACAGTA	TACTGTCTAAGAGGTTTAT A
Cs1g12630	Minus	14.42	-24	T ATAAAACTCTTTAGTCTTA	TAAGACTAAAGAGTTTTAT A
Cs2g14330	Minus	14.43	-582	T AAAAATCACTTAATCCTTG	CAAGGATTAAGTGATTTTT A
Cs7g20970	Minus	14.43	-172	T ATACACCCTTCAAGCCTTG	CAAGGCTTGAAGGGTGTAT A
Cs8g20990	Minus	14.43	-854	T AAAAACCTCCTAATCTTTG	CAAAGATTAGGAGGTTTTT A
Cs7g28820	Plus	14.44	-64	T AAAACCCTCAAAACCCTTA	T AAAACCCTCAAAACCCTTA
Cs9g01710	Plus	14.5	-40	T ATAAACCACTCAACTCTTC	T ATAAACCACTCAACTCTTC
Cs7g08190	Minus	14.55	-605	T ATAAAACTCTTCAAAATTA	TAATTTTGAAGAGTTTTAT A
Cs7g15750	Plus	14.56	-648	T ATAAAACTCTCCACCCTAG	T ATAAAACTCTCCACCCTAG
Cs5g16750	Plus	14.58	-98	T CTAAACCTCCTAAACCAGA	T CTAAACCTCCTAAACCAGA
Cs5g16740	Plus	14.58	-98	T CTAAACCTCCTAAACCAGA	T CTAAACCTCCTAAACCAGA
Cs2g26480	Plus	14.62	-935	T GTAAAATTCTTAAACCTTA	T GTAAAATTCTTAAACCTTA
orange1.1t02242	Plus	14.62	-823	T TTAAACCTCTTAAAATTTA	T TTAAACCTCTTAAAATTTA
Cs6g04690	Plus	14.63	-948	T CTAAACCTCTAAAATCCTG	T CTAAACCTCTAAAATCCTG
Cs9g18920	Plus	14.7	-910	T AGAAACCTATCAATCCTTA	T AGAAACCTATCAATCCTTA
Cs9g12510	Plus	14.7	-115	T ATAACCCTCTCAAAACTGG	T ATAACCCTCTCAAAACTGG
orange1.1t01584	Minus	14.71	-626	T ATATACGTCTTAAAACTTG	CAAGTTTTAAGACGTATAT A
Cs1g15080	Minus	14.73	-806	T ATAAACCCCATAACCATAA	TTATGGTTATGGGGTTTAT A
Cs2g29830	Minus	14.76	-81	T ATAAACATTTTAACCCTGG	CCAGGGTTAAAATGTTTAT A
Cs2g29900	Minus	14.76	-81	T ATAAACATTTTAACCCTGG	CCAGGGTTAAAATGTTTAT A
Cs2g29910	Minus	14.76	-59	T ATAAACATTTTAACCCTGG	CCAGGGTTAAAATGTTTAT A
Cs2g29840	Minus	14.76	-81	T ATAAACATTTTAACCCTGG	CCAGGGTTAAAATGTTTAT A
Cs2g29160	Plus	14.83	-351	T ATAACCCTTATAAACCCTA	T ATAACCCTTATAAACCCTA
Cs5g18770	Plus	14.83	-104	T CTAAACCTGTAAACCCTTC	T CTAAACCTGTAAACCCTTC
Cs9g10100	Minus	14.85	-648	T ATAAACATCTTAAGCAAAC	GTTTGCTTAAGATGTTTAT A
Cs3g19910	Minus	14.86	-304	T AAAAACCTCTTAAAACCGA	TCGGTTTTAAGAGGTTTTT A
Cs3g19050	Minus	14.86	-604	T CTAAAACTCTTAACTCTTC	GAAGAGTTAAGAGTTTTAG A
Cs5g26660	Plus	14.86	-643	T GTAAACCACTCAAGCCTCA	T GTAAACCACTCAAGCCTCA
Cs1g18570	Plus	14.9	-238	T TTAAACCTCTTAAACCCAT	T TTAAACCTCTTAAACCCAT
Cs7g29870	Plus	14.91	-981	T ATAAAACTCCTAAACTATG	T ATAAAACTCCTAAACTATG
Cs7g29860	Minus	14.91	-840	T ATAAAACTCCTAAACTATG	CATAGTTTAGGAGTTTTAT A
Cs1g20830	Plus	14.98	-938	T CTCAAACTCTTAAGTCTTA	T CTCAAACTCTTAAGTCTTA
Cs6g08620	Minus	14.99	-393	T ATAAAACTCTTAAGCAGCA	TGCTGCTTAAGAGTTTTAT A
Cs9g18320	Plus	14.99	-879	T CTAAACCTCTTGACCTTTG	T CTAAACCTCTTGACCTTTG
Cs2g25090	Plus	15.03	-499	T AAAAACTTCTTAAGAATTG	T AAAAACTTCTTAAGAATTG
Cs8g16790	Minus	15.03	-286	T AGAAACCTATTTACCCTTG	CAAGGGTAAATAGGTTTCT A
Cs9g04440	Plus	15.06	-870	T TAAAACCTCAAAAACCTTA	T TAAAACCTCAAAAACCTTA
Cs4g05820	Minus	15.11	-937	T ATAAACCCCATAAAATTTA	TAAATTTTATGGGGTTTAT A
Cs5g14625	Plus	15.11	-603	T ATAAACCCCATAAAATTTA	T ATAAACCCCATAAAATTTA
Cs6g13130	Plus	15.11	-829	T ATAAACCCCATAAAATTTA	T ATAAACCCCATAAAATTTA
orange1.1t04713	Minus	15.15	-300	T ATAAAACTCTTCAACTTAA	TTAAGTTGAAGAGTTTTAT A
Cs5g07740	Plus	15.18	-842	T ATAAGCCTATCAAACCATG	T ATAAGCCTATCAAACCATG
Cs3g05380	Plus	15.22	-685	T TTCAACCTACTAAGCCTTA	T TTCAACCTACTAAGCCTTA
Cs6g13613	Plus	15.23	-381	T ATAAAACTCTTAAATATAG	T ATAAAACTCTTAAATATAG
Cs1g11640	Plus	15.3	-808	T ATGAAAAACTTAAGCCTTG	T ATGAAAAACTTAAGCCTTG
orange1.1t04574	Plus	15.3	-808	T ATGAAAAACTTAAGCCTTG	T ATGAAAAACTTAAGCCTTG
Cs6g20180	Plus	15.34	-924	T TTAAATCTCTTAAGTCTTA	T TTAAATCTCTTAAGTCTTA
Cs9g09110	Plus	15.34	-336	T CTAAACATCTTTAGACTTG	T CTAAACATCTTTAGACTTG
Cs2g16500	Minus	15.36	-204	T ATAAACCCCAAAAGCCAAA	TTTGGCTTTTGGGGTTTAT A
Cs5g07870	Plus	15.37	-743	T ATAAAAATATTAAACCTCC	T ATAAAAATATTAAACCTCC
Cs5g18480	Minus	15.38	-674	T ATAAACATCATATACCATA	TATGGTATATGATGTTTAT A
Cs7g19210	Plus	15.38	-967	T GAAAAACTCTAAAACCTTA	T GAAAAACTCTAAAACCTTA

## Sheet: LBM6
S1G Dataset. Predicted sweet orange EBEs of dTALELBM6
options_used:search reverse complement, upstream_base = T , cutoff = 4.00, rvd_sequence = HD_HD_NG_NG_NG_HD_NI_NI_NG_HD_NG_NG__NG_NN_HD_HD_NG_NG_NN
Best Possible Score:6.81
Gene ID	Orientation relative to transcriptional start site	Score	Placement relative to transcriptional start site	Target Sequence	Plus strand sequence
Cs2g23940	Plus	11.91	-123	T CCTTTCCATCTCCTCCCTTG	T CCTTTCCATCTCCTCCCTTG
Cs3g13650	Plus	12.46	-108	T CCTTTCAATTCTTTACCTTA	T CCTTTCAATTCTTTACCTTA
Cs6g03590	Plus	13.02	-616	T CCTTACAATCTCCCACCTTG	T CCTTACAATCTCCCACCTTG
Cs7g32430	Plus	13.41	-227	T GCTTTCAATCTCCTCCCTTG	T GCTTTCAATCTCCTCCCTTG
Cs8g14350	Plus	14.08	-526	T CCCTTCAATCTTAACCCTCA	T CCCTTCAATCTTAACCCTCA
Cs2g12170	Minus	14.17	-755	T CCTTTCAAGCTTTTGCATTT	AAATGCAAAAGCTTGAAAGG A
orange1.1t04880	Minus	14.27	-528	T CCATTCAATCATATGTCTTA	TAAGACATATGATTGAATGG A
Cs8g02390	Minus	14.42	-141	T CTTTTCAATCTTTTGCATTT	AAATGCAAAAGATTGAAAAG A
Cs1g01450	Minus	14.54	-583	T CCTCACTATCTTGTGCCTTA	TAAGGCACAAGATAGTGAGG A
Cs1g14130	Minus	14.54	-321	T CCTTTAAAGCTTTTACCTCA	TGAGGTAAAAGCTTTAAAGG A
Cs5g17890	Minus	14.57	-189	T CCTTTCATTCTAGTACCTTT	AAAGGTACTAGAATGAAAGG A
Cs3g16700	Plus	14.59	-937	T CCTTTCAATTTTAAAACTTG	T CCTTTCAATTTTAAAACTTG
Cs8g14675	Plus	15.15	-864	T CCCTTCAAACATATGACTTG	T CCCTTCAAACATATGACTTG
Cs5g21320	Minus	15.31	-274	T CTTCTCAATTTTTTGCCTTG	CAAGGCAAAAAATTGAGAAG A
Cs8g09440	Minus	15.31	-618	T CCTTTTAATTTCATGCCTTG	CAAGGCATGAAATTAAAAGG A
Cs3g04880	Plus	15.35	-610	T CCATTCAAACTTTTGCAATA	T CCATTCAAACTTTTGCAATA
Cs4g12670	Plus	15.35	-713	T CCTTTCAAACCATTAACTTG	T CCTTTCAAACCATTAACTTG
orange1.1t00832	Minus	15.38	-803	T CCATTCCATCATATGCATTA	TAATGCATATGATGGAATGG A
Cs1g13150	Plus	15.39	-283	T CCTTTCAATCAATTAACTTT	T CCTTTCAATCAATTAACTTT
Cs2g03260	Plus	15.39	-995	T CCTTTCATTCCTAACCCTTG	T CCTTTCATTCCTAACCCTTG
Cs3g18880	Minus	15.41	-904	T CCTTTCAAACTTCTGCGATC	GATCGCAGAAGTTTGAAAGG A
Cs4g17060	Plus	15.47	-937	T AAATTCAATCTTCTGCCATG	T AAATTCAATCTTCTGCCATG
Cs2g26180	Plus	15.58	-107	T CATTCCCATCCTTTACCTTA	T CATTCCCATCCTTTACCTTA
Cs9g16870	Minus	15.58	-305	T CCTCCCCATCTTTTAACTTA	TAAGTTAAAAGATGGGGAGG A
Cs4g04390	Minus	15.64	-935	T TCTTTCAATAATATACCTTC	GAAGGTATATTATTGAAAGA A
Cs7g21750	Plus	15.64	-938	T CCTTTCAAATTTCTAACTTC	T CCTTTCAAATTTCTAACTTC
Cs8g20810	Plus	15.64	-541	T TCTTTAAATCTTTTACCCTC	T TCTTTAAATCTTTTACCCTC
orange1.1t04676	Minus	15.64	-962	T TCTTTCAATAATATACCTTC	GAAGGTATATTATTGAAAGA A
orange1.1t04751	Minus	15.64	-962	T TCTTTCAATAATATACCTTC	GAAGGTATATTATTGAAAGA A
orange1.1t05215	Minus	15.67	-515	T AATTTCAATCATTTGCCATA	TATGGCAAATGATTGAAATT A
orange1.1t01814	Plus	15.67	-659	T ACTTTCAATATTTTACCAAG	T ACTTTCAATATTTTACCAAG
Cs2g02200	Minus	15.71	-849	T TTTTTCAATCTTTTACCTAA	TTAGGTAAAAGATTGAAAAA A
Cs8g10800	Minus	15.74	-829	T ACTTTCACTCTTATTCATTA	TAATGAATAAGAGTGAAAGT A
orange1.1t02556	Plus	15.81	-119	T TCTTTCATTCTTATTCCTTA	T TCTTTCATTCTTATTCCTTA
Cs3g25610	Plus	15.82	-148	T CCGTTCAATCAAACGCCTTG	T CCGTTCAATCAAACGCCTTG
Cs8g18540	Plus	15.83	-753	T ACTTTCAATTTTATGTCTTA	T ACTTTCAATTTTATGTCTTA
Cs8g18530	Minus	15.83	-112	T ACTTTCAATTTTATGTCTTA	TAAGACATAAAATTGAAAGT A
orange1.1t02215	Minus	15.86	-795	T CCTTTCAATCATCAGCCGTT	AACGGCTGATGATTGAAAGG A
orange1.1t02928	Plus	15.87	-21	T CCTTTCAATCTTGAAAACTA	T CCTTTCAATCTTGAAAACTA
Cs7g06540	Minus	15.93	-183	T CCTTTCAAACATATCCCTGC	GCAGGGATATGTTTGAAAGG A
orange1.1t05271	Minus	15.93	-372	T CCTTTCAAACATATCCCTGC	GCAGGGATATGTTTGAAAGG A
orange1.1t00872	Minus	15.96	-467	T ACTTTTAATATTTTACCTTC	GAAGGTAAAATATTAAAAGT A
Cs8g12470	Minus	16.03	-921	T ATTTTCAATTTTTTACCTTA	TAAGGTAAAAAATTGAAAAT A
Cs9g10200	Minus	16.06	-388	T CCTTACAACCTTAGTCCTTA	TAAGGACTAAGGTTGTAAGG A
Cs7g20860	Plus	16.07	-428	T GCTATCGATCTTATACCTTG	T GCTATCGATCTTATACCTTG
Cs9g14260	Plus	16.1	-892	T TCTTTCATTCTTTTGACTTA	T TCTTTCATTCTTTTGACTTA
Cs9g05880	Minus	16.1	-283	T CCTTTTAGTCTTCTACATTG	CAATGTAGAAGACTAAAAGG A
orange1.1t02965	Minus	16.19	-706	T AATTTAAATCCTTTACCTTA	TAAGGTAAAGGATTTAAATT A
Cs5g26240	Plus	16.21	-19	T ACAATCAATCTTAACCCTTG	T ACAATCAATCTTAACCCTTG
orange1.1t05874	Plus	16.21	-714	T CCTATCAATCTCCTGCACTC	T CCTATCAATCTCCTGCACTC
Cs7g28915	Plus	16.22	-601	T CCCTTCCATTTTCTCCCTTC	T CCCTTCCATTTTCTCCCTTC
Cs7g28910	Minus	16.22	-476	T CCCTTCCATTTTCTCCCTTC	GAAGGGAGAAAATGGAAGGG A
Cs1g07090	Plus	16.23	-118	T CATTTCAGTCTTGTCCATTA	T CATTTCAGTCTTGTCCATTA
Cs5g17400	Plus	16.24	-970	T CCTTTCCATCCTTTGCATCC	T CCTTTCCATCCTTTGCATCC
orange1.1t01898	Minus	16.27	-147	T CCTTTCAAACTTTTGTCAAA	TTTGACAAAAGTTTGAAAGG A
Cs6g11760	Plus	16.28	-91	T CCTTTCACTATATTCCCTTT	T CCTTTCACTATATTCCCTTT
Cs7g11690	Minus	16.28	-573	T CCTTTAACTCATTTCCCTTT	AAAGGGAAATGAGTTAAAGG A
Cs5g01810	Minus	16.31	-308	T CCATTTCATCTTTTGCCCTA	TAGGGCAAAAGATGAAATGG A
Cs7g23080	Plus	16.32	-731	T CCTTTCAATTGTTTCCCTAA	T CCTTTCAATTGTTTCCCTAA
Cs5g24080	Plus	16.34	-540	T CATTCCAAGCTCATGCCTTA	T CATTCCAAGCTCATGCCTTA
orange1.1t05945	Plus	16.34	-832	T CATTGCAATCATGTACCCTG	T CATTGCAATCATGTACCCTG
Cs9g19470	Minus	16.39	-697	T CTTATCAATCTAATGACTTG	CAAGTCATTAGATTGATAAG A
Cs5g09560	Minus	16.4	-551	T CCTTCCAATCTTTAGGCTTT	AAAGCCTAAAGATTGGAAGG A
orange1.1t05223	Plus	16.43	-382	T CCTTTCAAACTTATGATTTT	T CCTTTCAAACTTATGATTTT
Cs1g15630	Plus	16.44	-39	T CCTTTCAATCTTTGCATTTG	T CCTTTCAATCTTTGCATTTG
Cs5g04240	Minus	16.5	-58	T CCTTTTAATCTTTTACTTGG	CCAAGTAAAAGATTAAAAGG A
Cs7g06950	Plus	16.5	-586	T TCTTTAAATCTTATCCCATC	T TCTTTAAATCTTATCCCATC
Cs7g06920	Plus	16.5	-626	T TCTTTAAATCTTATCCCATC	T TCTTTAAATCTTATCCCATC
Cs5g09320	Minus	16.51	-882	T CCTTTTACTCTATTACCTAA	TTAGGTAATAGAGTAAAAGG A
Cs1g08170	Plus	16.53	-746	T ACTTCAAATCTTATGCCATC	T ACTTCAAATCTTATGCCATC
Cs2g06650	Plus	16.58	-670	T CCTTTCAGTCTCATTCCCTA	T CCTTTCAGTCTCATTCCCTA
orange1.1t02147	Minus	16.58	-698	T CCATCCTATCTTATTCCTTA	TAAGGAATAAGATAGGATGG A
Cs3g20430	Plus	16.59	-198	T CTATTCAATCTAATGACTTA	T CTATTCAATCTAATGACTTA
Cs6g20310	Plus	16.59	-430	T CCTTTCAATAATGAACTTTG	T CCTTTCAATAATGAACTTTG
Cs1g19800	Plus	16.63	-120	T CCTTTCACTCTCTTATATTG	T CCTTTCACTCTCTTATATTG
Cs3g10120	Plus	16.63	-142	T CCTTTCAAACTTATAATTTT	T CCTTTCAAACTTATAATTTT
Cs3g10060	Plus	16.63	-170	T CCTTTCAAACTTATAATTTT	T CCTTTCAAACTTATAATTTT
Cs4g11950	Plus	16.63	-600	T TATTTCAATCTTTTTCCTCA	T TATTTCAATCTTTTTCCTCA
Cs6g06410	Plus	16.63	-284	T CCTTTCAATATTAATCTTTA	T CCTTTCAATATTAATCTTTA
Cs9g12170	Plus	16.63	-173	T CCTTTCAAACTTATAATTTT	T CCTTTCAAACTTATAATTTT
Cs9g11920	Plus	16.63	-177	T CCTTTCAAACTTATAATTTT	T CCTTTCAAACTTATAATTTT
orange1.1t00055	Minus	16.63	-351	T CCTTTCAATATTAATCTTTA	TAAAGATTAATATTGAAAGG A
orange1.1t03182	Plus	16.63	-245	T CTTATCAATCTTTTACATTT	T CTTATCAATCTTTTACATTT
orange1.1t05937	Plus	16.63	-103	T CCTTTCAAACTTATAATTTT	T CCTTTCAAACTTATAATTTT
Cs2g20220	Minus	16.68	-48	T CGTTTCAAAATTTTGCCATG	CATGGCAAAATTTTGAAACG A
Cs5g21755	Minus	16.68	-189	T CATCCCAATCTTCTGGCTTG	CAAGCCAGAAGATTGGGATG A
orange1.1t02215	Minus	16.68	-991	T CCTTTGAATATCTTGCCATG	CATGGCAAGATATTCAAAGG A
Cs7g21960	Minus	16.7	-208	T ACTTTCATTCCTGTGCCTTT	AAAGGCACAGGAATGAAAGT A
Cs9g15720	Minus	16.7	-595	T CCTTTAACTCTTCTAACGTG	CACGTTAGAAGAGTTAAAGG A
Cs5g16020	Plus	16.72	-764	T CGTTTCAATCTAATGCATTT	T CGTTTCAATCTAATGCATTT
Cs6g03920	Plus	16.79	-330	T CCTTACAAATTTTTACATTA	T CCTTACAAATTTTTACATTA
orange1.1t00964	Plus	16.79	-503	T TATTACAATCTTTTACCTCA	T TATTACAATCTTTTACCTCA
Cs2g21770	Plus	16.85	-45	T AATTACAATATTGTCCCTTG	T AATTACAATATTGTCCCTTG
Cs2g30760	Plus	16.85	-986	T CCTTTAAATATAATCCATTG	T CCTTTAAATATAATCCATTG
orange1.1t03827	Minus	16.86	-639	T CCTTTCATTCCTTTGACTAA	TTAGTCAAAGGAATGAAAGG A
Cs4g01810	Plus	16.87	-115	T CCTTTTTCTCTTTTACCTTC	T CCTTTTTCTCTTTTACCTTC
orange1.1t02835	Minus	16.87	-310	T CCTTCCAAACACCTGCCTTT	AAAGGCAGGTGTTTGGAAGG A
Cs1g21960	Plus	16.91	-763	T CCACGCACTCTTTTCCCTTG	T CCACGCACTCTTTTCCCTTG
Cs3g23640	Plus	16.92	-167	T CATTTGCATCTTGAACCTTG	T CATTTGCATCTTGAACCTTG
Cs9g13340	Minus	16.94	-491	T CCATTCCATCTTCTTCCCTT	AAGGGAAGAAGATGGAATGG A
Cs4g19280	Plus	16.95	-716	T TTTTTTAATCTTTTACCTTA	T TTTTTTAATCTTTTACCTTA
Cs8g05370	Plus	16.98	-310	T CATTTCAATATTTGAACTTG	T CATTTCAATATTTGAACTTG
Cs9g16000	Plus	16.98	-367	T CTTTTCAATGTTTTCCATTG	T CTTTTCAATGTTTTCCATTG
Cs9g03620	Plus	17.04	-53	T CCTTTAAATGTTCTGCATTT	T CCTTTAAATGTTCTGCATTT
orange1.1t02230	Plus	17.05	-844	T ACTTTCAATATTAACCATTA	T ACTTTCAATATTAACCATTA
orange1.1t04551	Plus	17.07	-512	T CCATTCAACCCTTCACCTTT	T CCATTCAACCCTTCACCTTT
Cs3g16940	Minus	17.08	-638	T GCTATCAATCTTAAAACTTA	TAAGTTTTAAGATTGATAGC A
Cs7g08240	Minus	17.08	-946	T GCTTTAAATCCTCAACCTTA	TAAGGTTGAGGATTTAAAGC A
Cs3g14810	Minus	17.11	-330	T CTTATAAATCTTTTACATTA	TAATGTAAAAGATTTATAAG A
Cs1g08090	Plus	17.14	-147	T CCTTTCAATCTTTGTTCTTT	T CCTTTCAATCTTTGTTCTTT
Cs7g08350	Plus	17.15	-30	T CATTTCATTTTTGTCCCTTA	T CATTTCATTTTTGTCCCTTA
Cs2g27880	Minus	17.16	-986	T CCTTACAATCATATCCTTTT	AAAAGGATATGATTGTAAGG A
Cs6g01130	Minus	17.16	-711	T CCTTTCACTTATATGCCATC	GATGGCATATAAGTGAAAGG A
Cs8g08730	Plus	17.16	-33	T CCTTTCAACTTTATTCCTAC	T CCTTTCAACTTTATTCCTAC
orange1.1t00641	Plus	17.18	-317	T CCTTTCATCCTTGTAAATTG	T CCTTTCATCCTTGTAAATTG
Cs1g03040	Plus	17.19	-174	T CCTTTAAATCTACTGCCCAT	T CCTTTAAATCTACTGCCCAT
Cs5g18860	Plus	17.2	-816	T AGATTCAATATTATACCTTG	T AGATTCAATATTATACCTTG
Cs1g16276	Plus	17.22	-595	T TCTTTCATTCTTTTATCTTA	T TCTTTCATTCTTTTATCTTA
Cs2g09180	Minus	17.22	-546	T CCTTTTTATTTTGTACCTTA	TAAGGTACAAAATAAAAAGG A
Cs2g24320	Plus	17.23	-846	T CCTTTCAATATCCATCCTTT	T CCTTTCAATATCCATCCTTT
Cs3g06190	Plus	17.23	-593	T CATTTCCATCAATTTCCTTG	T CATTTCCATCAATTTCCTTG
Cs5g20270	Minus	17.26	-226	T CCTTACACTCTTTTTCATTT	AAATGAAAAAGAGTGTAAGG A
Cs1g21310	Minus	17.3	-85	T CCTTTCCCCCTCCCACCTTA	TAAGGTGGGAGGGGGAAAGG A
Cs4g11580	Minus	17.33	-718	T CCATTCAATCTTGCATCATC	GATGATGCAAGATTGAATGG A
Cs5g21060	Plus	17.33	-129	T CCTTCCAAATTTTTACCCTC	T CCTTCCAAATTTTTACCCTC
Cs5g21070	Plus	17.33	-856	T CCTTCCAAATTTTTACCCTC	T CCTTCCAAATTTTTACCCTC
orange1.1t04578	Plus	17.33	-128	T CCTTCCAAATTTTTACCCTC	T CCTTCCAAATTTTTACCCTC
orange1.1t04577	Plus	17.33	-856	T CCTTCCAAATTTTTACCCTC	T CCTTCCAAATTTTTACCCTC
Cs3g03710	Plus	17.35	-539	T TCTTTTCAACTTGTGCCTTG	T TCTTTTCAACTTGTGCCTTG
Cs4g07590	Minus	17.35	-514	T CCCTCCAATCCAATAACTTG	CAAGTTATTGGATTGGAGGG A
Cs5g26650	Plus	17.35	-322	T CCAAACAATCTTTTGACTCA	T CCAAACAATCTTTTGACTCA
Cs7g10750	Plus	17.35	-698	T CATTTCAACCTCCAGCCTCA	T CATTTCAACCTCCAGCCTCA
orange1.1t03086	Plus	17.35	-389	T ACTTCCAATCTAGTACCAAG	T ACTTCCAATCTAGTACCAAG
Cs5g05570	Minus	17.39	-963	T CCTATCAACCTTCTTCAATA	TATTGAAGAAGGTTGATAGG A
Cs8g20370	Minus	17.39	-57	T CCCCAAAATCTTTTTCCTTA	TAAGGAAAAAGATTTTGGGG A
Cs8g16500	Plus	17.39	-805	T CCAAAAAATCTTTTTCCTTA	T CCAAAAAATCTTTTTCCTTA
orange1.1t03772	Plus	17.39	-258	T CCTTCCCATCTTCAACATCG	T CCTTCCCATCTTCAACATCG
orange1.1t01340	Minus	17.39	-459	T CCTTTCAATCATTTACAAAT	ATTTGTAAATGATTGAAAGG A
Cs2g20090	Plus	17.4	-60	T ACTTTCAATCTAGTCCCCGA	T ACTTTCAATCTAGTCCCCGA
Cs4g01720	Minus	17.4	-212	T ACGATCAACCTTATCCCTTA	TAAGGGATAAGGTTGATCGT A
Cs7g25700	Minus	17.4	-957	T CCTTCCGAACATTTGCCTTC	GAAGGCAAATGTTCGGAAGG A
orange1.1t02602	Minus	17.4	-64	T CCTCTCAAGATTTTCCCATA	TATGGGAAAATCTTGAGAGG A
Cs5g09110	Minus	17.43	-379	T CCTTACATTCTTTACCCTTT	AAAGGGTAAAGAATGTAAGG A
Cs8g02030	Minus	17.43	-626	T CCTTTCTCTCATTTGCCTCC	GGAGGCAAATGAGAGAAAGG A
orange1.1t01667	Minus	17.43	-552	T CTTTTAAATCTTTTAAATTA	TAATTTAAAAGATTTAAAAG A
Cs3g26510	Plus	17.44	-511	T AATTTCACTGTTGTACCTTA	T AATTTCACTGTTGTACCTTA
Cs4g06890	Plus	17.44	-520	T CGTTTAACTCTTCTAACTTA	T CGTTTAACTCTTCTAACTTA
Cs1g09510	Plus	17.45	-621	T CATTACAATCTACTGCTTTC	T CATTACAATCTACTGCTTTC
Cs2g05020	Minus	17.45	-521	T CTTTTAAATCTTATGCCCCC	GGGGGCATAAGATTTAAAAG A
Cs7g09710	Minus	17.45	-564	T TCATTCAATAATTTCCCTTG	CAAGGGAAATTATTGAATGA A
orange1.1t05270	Plus	17.45	-710	T CCATTAAATTTTTTCCCCTG	T CCATTAAATTTTTTCCCCTG
orange1.1t02831	Minus	17.45	-501	T CATTTCAATCATGTCTCTAG	CTAGAGACATGATTGAAATG A
Cs3g04660	Plus	17.48	-789	T CCTTTCAATATTTTTCTCTC	T CCTTTCAATATTTTTCTCTC
Cs3g04650	Minus	17.48	-609	T CCTTTCAATATTTTTCTCTC	GAGAGAAAAATATTGAAAGG A
Cs4g09390	Minus	17.48	-823	T CATCTCCATCTTGTGCTTTC	GAAAGCACAAGATGGAGATG A
Cs5g11530	Plus	17.48	-854	T TCTTTAAATCTTATCCCATT	T TCTTTAAATCTTATCCCATT
Cs5g28010	Minus	17.48	-743	T ATTTTCAAACTTTTCCCTTT	AAAGGGAAAAGTTTGAAAAT A
Cs8g17840	Minus	17.48	-624	T CTTTTCAAAATTTTTCCTTC	GAAGGAAAAATTTTGAAAAG A
Cs2g10500	Minus	17.51	-445	T TCTTTCAATTTACTGCCTAA	TTAGGCAGTAAATTGAAAGA A
Cs7g05770	Plus	17.51	-990	T CATTTCAATCTAATTCAATG	T CATTTCAATCTAATTCAATG
Cs9g06540	Plus	17.51	-142	T CTTTTCAACCTTTTGCTTAA	T CTTTTCAACCTTTTGCTTAA
orange1.1t00879	Plus	17.51	-324	T CCTTTCAATCTTCCTAAATG	T CCTTTCAATCTTCCTAAATG
Cs9g18735	Minus	17.52	-274	T CATTTCAATCGCTTGCATTC	GAATGCAAGCGATTGAAATG A
orange1.1t04182	Minus	17.52	-815	T AGTTTCAATATTTTGACTTA	TAAGTCAAAATATTGAAACT A
Cs3g03140	Minus	17.53	-687	T CCTGTCATTCTTTAACCATG	CATGGTTAAAGAATGACAGG A
Cs2g28470	Minus	17.55	-359	T CCCACAAACCTTTTACCTTA	TAAGGTAAAAGGTTTGTGGG A
Cs3g21770	Minus	17.55	-245	T CACTCCAATCCTGTACCTCA	TGAGGTACAGGATTGGAGTG A
Cs5g32380	Minus	17.55	-719	T ACTTTCAAACCTTAACCTAA	TTAGGTTAAGGTTTGAAAGT A
Cs6g20320	Plus	17.55	-390	T ACATTCAATCACGTACCATA	T ACATTCAATCACGTACCATA
Cs8g02000	Minus	17.55	-43	T CCTTTGAATCCTCTACCGAG	CTCGGTAGAGGATTCAAAGG A
orange1.1t05679	Plus	17.55	-246	T CCTACCAATCTGCTACGTTG	T CCTACCAATCTGCTACGTTG
orange1.1t03334	Plus	17.55	-354	T CCTATAAATCTAAAACCATA	T CCTATAAATCTAAAACCATA
orange1.1t05676	Minus	17.55	-852	T CCTACCAATCTGCTACGTTG	CAACGTAGCAGATTGGTAGG A
orange1.1t02289	Minus	17.55	-712	T CCTTTTCATCTTTCACTTTG	CAAAGTGAAAGATGAAAAGG A
orange1.1t05680	Plus	17.55	-748	T CCTACCAATCTGCTACGTTG	T CCTACCAATCTGCTACGTTG
Cs4g19240	Minus	17.58	-848	T CCTTTCCATTTTTTACTTTT	AAAAGTAAAAAATGGAAAGG A
Cs6g04710	Plus	17.58	-228	T CATTTCAAACTGATGCTTTA	T CATTTCAAACTGATGCTTTA
orange1.1t03275	Minus	17.58	-533	T TCTTTCAATATTCTGCCAGA	TCTGGCAGAATATTGAAAGA A
Cs4g05870	Plus	17.59	-726	T CCATTCACTCTTTTAACACA	T CCATTCACTCTTTTAACACA
Cs1g06530	Minus	17.62	-52	T CAGTTCAATTTTTTACCTTT	AAAGGTAAAAAATTGAACTG A
Cs5g16550	Plus	17.62	-355	T CATGTCCATCTTTTGTCTTA	T CATGTCCATCTTTTGTCTTA
Cs5g07950	Plus	17.62	-954	T CCTTTCTATCTTGATTCTTG	T CCTTTCTATCTTGATTCTTG
Cs1g25660	Plus	17.65	-456	T CCTTTCAAATTTCCAACTTC	T CCTTTCAAATTTCCAACTTC
Cs4g16360	Plus	17.65	-977	T ACTCTCAACCTTCTATCTTC	T ACTCTCAACCTTCTATCTTC
Cs5g23310	Minus	17.65	-971	T CCTTTCAAATTTCCAACTTC	GAAGTTGGAAATTTGAAAGG A
Cs7g27810	Plus	17.65	-193	T TCTTTCAAACTTTTACATAC	T TCTTTCAAACTTTTACATAC
Cs8g15250	Minus	17.65	-970	T CCTTTCAAATTTTCAACTTC	GAAGTTGAAAATTTGAAAGG A
orange1.1t03477	Plus	17.65	-643	T CCTATCAATCTTATCTACTA	T CCTATCAATCTTATCTACTA
orange1.1t06037	Minus	17.65	-969	T CCTTTCAAATTTTCAACTTC	GAAGTTGAAAATTTGAAAGG A
Cs4g07200	Plus	17.67	-893	T GCGTTAAATCTTTTGCCATG	T GCGTTAAATCTTTTGCCATG
Cs4g02250	Minus	17.67	-65	T CCTTTCAAAAATCTGCATAA	TTATGCAGATTTTTGAAAGG A
orange1.1t02010	Plus	17.67	-111	T ACTTTTAATCTTATTTCTTG	T ACTTTTAATCTTATTTCTTG
orange1.1t05435	Plus	17.67	-689	T TTTTTCCATATTTTGCCTTG	T TTTTTCCATATTTTGCCTTG
Cs9g08380	Plus	17.68	-946	T CCTTACACTCTTTTCATTTA	T CCTTACACTCTTTTCATTTA
Cs5g16550	Plus	17.71	-983	T CACTTCACTCTTGCAACTTG	T CACTTCACTCTTGCAACTTG
Cs7g08210	Minus	17.71	-405	T AATTCCAATCTTGTACCTAT	ATAGGTACAAGATTGGAATT A
Cs7g15970	Minus	17.71	-530	T ACTTTCCAAATTTTACCCTG	CAGGGTAAAATTTGGAAAGT A
orange1.1t04971	Minus	17.71	-946	T ACTATCAAAATTCTTCCTTA	TAAGGAAGAATTTTGATAGT A
Cs2g07870	Plus	17.72	-921	T ACTTCCTATCTTTTGCCTCC	T ACTTCCTATCTTTTGCCTCC
Cs6g02130	Plus	17.72	-200	T CCCTTCTATCTTTTGACCTC	T CCCTTCTATCTTTTGACCTC
Cs6g02140	Plus	17.72	-23	T CCCTTCTATCTTTTGACCTC	T CCCTTCTATCTTTTGACCTC
Cs6g02150	Minus	17.72	-313	T CCCTTCTATCTTTTGACCTC	GAGGTCAAAAGATAGAAGGG A
Cs6g02100	Plus	17.72	-200	T CCCTTCTATCTTTTGACCTC	T CCCTTCTATCTTTTGACCTC
orange1.1t05335	Plus	17.72	-709	T ACATTCTATCTTCTGCCATC	T ACATTCTATCTTCTGCCATC
orange1.1t00845	Minus	17.74	-74	T GCCTTCAATCTAGTGACTTC	GAAGTCACTAGATTGAAGGC A
Cs8g03740	Minus	17.75	-530	T AATTTCCATCTATTTCCTTA	TAAGGAAATAGATGGAAATT A
Cs9g02330	Plus	17.75	-218	T CCATTCCATATTTTAACTTT	T CCATTCCATATTTTAACTTT
Cs3g13250	Plus	17.77	-317	T CATTTCAATCTTCTGATCTC	T CATTTCAATCTTCTGATCTC
Cs5g12180	Plus	17.77	-517	T CCTTTCAATTTTGCCAATTG	T CCTTTCAATTTTGCCAATTG
Cs6g21880	Plus	17.79	-373	T CCTTGCCATCTTTAACGTTA	T CCTTGCCATCTTTAACGTTA
Cs5g34980	Plus	17.8	-981	T CCTTATAATCTTGAAGCTTG	T CCTTATAATCTTGAAGCTTG
orange1.1t00099	Minus	17.8	-578	T AATTTCCATTTTCTGCCTTC	GAAGGCAGAAAATGGAAATT A
Cs5g25160	Minus	17.81	-300	T ATTTTAAATCTTATCCCTTT	AAAGGGATAAGATTTAAAAT A
Cs2g17620	Minus	17.83	-433	T ACTTTTAATCTTGAATCTTG	CAAGATTCAAGATTAAAAGT A
Cs2g02030	Minus	17.83	-72	T CTTTTTAACCTTTTACATTG	CAATGTAAAAGGTTAAAAAG A
Cs5g23790	Minus	17.83	-987	T AATTTCCATCTTCTGCAATG	CATTGCAGAAGATGGAAATT A
Cs5g22290	Plus	17.83	-639	T CTTTTCAACTTTTTACATTG	T CTTTTCAACTTTTTACATTG
orange1.1t00307	Minus	17.83	-433	T ATTTTCAACCTTATGCTTTA	TAAAGCATAAGGTTGAAAAT A
Cs8g13540	Minus	17.84	-37	T CGTTATAATCTTGTTCCTTA	TAAGGAACAAGATTATAACG A
Cs4g01470	Minus	17.85	-351	T CCTTTCCTTCTTTTACTTTT	AAAAGTAAAAGAAGGAAAGG A
Cs1g02620	Minus	17.87	-930	T TTTTTCAATCTTATACATTT	AAATGTATAAGATTGAAAAA A
Cs1g09490	Minus	17.87	-770	T ACTTCAAATCTTCAACCATA	TATGGTTGAAGATTTGAAGT A
Cs5g19590	Plus	17.87	-474	T CCTTTCAAACAACTAAATTA	T CCTTTCAAACAACTAAATTA
Cs7g05630	Minus	17.87	-33	T CATTTCAAACTTCAAACATA	TATGTTTGAAGTTTGAAATG A
orange1.1t02097	Minus	17.87	-63	T CATTACAAAATTTTACCCTA	TAGGGTAAAATTTTGTAATG A
Cs2g04270	Minus	17.9	-42	T CCTTTTATTCCTTTGACTTG	CAAGTCAAAGGAATAAAAGG A
Cs5g03750	Plus	17.9	-420	T CTTTTCAATCTTTTGGTTTC	T CTTTTCAATCTTTTGGTTTC
Cs6g09800	Minus	17.9	-487	T GCTTTCAATCTTCTCTTTTG	CAAAAGAGAAGATTGAAAGC A
Cs7g31020	Minus	17.9	-983	T CCTTCCAATCAGTTTCCTTT	AAAGGAAACTGATTGGAAGG A
Cs1g13290	Minus	17.91	-811	T CCTTTCAATATTTTAGCTGT	ACAGCTAAAATATTGAAAGG A
Cs3g26380	Plus	17.91	-980	T ACTTTCAACATTTTCACTTC	T ACTTTCAACATTTTCACTTC
Cs5g23570	Minus	17.91	-961	T CCTTTCCAAATATTACATTA	TAATGTAATATTTGGAAAGG A
Cs6g15530	Plus	17.91	-232	T ACTTTCCATCATTTAACTAA	T ACTTTCCATCATTTAACTAA
Cs1g22990	Minus	17.92	-431	T CCTCTATATCTTCTCCCCTA	TAGGGGAGAAGATATAGAGG A
orange1.1t00024	Minus	17.92	-443	T CCTATCTATCTTGTCACTCA	TGAGTGACAAGATAGATAGG A
Cs4g03450	Plus	17.97	-809	T TATTTCAATCTTTACCATTA	T TATTTCAATCTTTACCATTA
Cs4g03440	Minus	17.97	-357	T TATTTCAATCTTTACCATTA	TAATGGTAAAGATTGAAATA A
Cs9g05630	Plus	17.97	-344	T CCATTCAATATTCTCATTTA	T CCATTCAATATTCTCATTTA
Cs6g21740	Plus	17.98	-624	T CCTTTTTATCTTGTACCAAA	T CCTTTTTATCTTGTACCAAA
orange1.1t00471	Minus	17.98	-190	T CCTTCCTATGTTTTCCCTTC	GAAGGGAAAACATAGGAAGG A
Cs1g06095	Minus	18	-151	T AATTTAAAACTTTTACCCTG	CAGGGTAAAAGTTTTAAATT A
Cs1g12505	Plus	18	-345	T CACTTAAATACTGTGCCTTA	T CACTTAAATACTGTGCCTTA
Cs1g01205	Minus	18	-281	T GTTTTCAATCATCCACCTTA	TAAGGTGGATGATTGAAAAC A
Cs2g24790	Minus	18	-21	T CCTTTTAATCTCCTACGTCA	TGACGTAGGAGATTAAAAGG A
Cs3g09770	Minus	18	-947	T CCTTTCAATATTTAAAAATG	CATTTTTAAATATTGAAAGG A
Cs7g17770	Minus	18	-541	T ACTCTCAATCTATTGAATTA	TAATTCAATAGATTGAGAGT A
Cs9g15740	Minus	18	-273	T TCTTTGAATCTTCAACCATA	TATGGTTGAAGATTCAAAGA A
orange1.1t00201	Plus	18	-667	T ACTTAAAATCTTTTACAATG	T ACTTAAAATCTTTTACAATG
Cs1g16210	Minus	18.03	-762	T CATTTCAATATTAAACATTT	AAATGTTTAATATTGAAATG A
Cs7g03560	Plus	18.03	-353	T CTTTTAAATCATGTACTTTA	T CTTTTAAATCATGTACTTTA
Cs7g27420	Minus	18.03	-720	T ACTTTCAATATCATACATTT	AAATGTATGATATTGAAAGT A
Cs7g17180	Minus	18.06	-887	T CCAGTCAAACTTTCACCTTT	AAAGGTGAAAGTTTGACTGG A
Cs6g11710	Plus	18.07	-419	T CCTTTCAAGCGCTTCCCTCA	T CCTTTCAAGCGCTTCCCTCA
Cs8g14230	Plus	18.07	-466	T ACTTTCTCTCTTATGACTTC	T ACTTTCTCTCTTATGACTTC
orange1.1t02205	Plus	18.07	-851	T ACTTTCTCTCTTATGACTTC	T ACTTTCTCTCTTATGACTTC
Cs5g18550	Plus	18.09	-594	T CCCTCCAATCTCTCACCTCC	T CCCTCCAATCTCTCACCTCC
Cs7g09490	Plus	18.09	-791	T CCTTTCAATGATGTGGCTAA	T CCTTTCAATGATGTGGCTAA
orange1.1t04106	Minus	18.1	-298	T CCCTTCAGTTTTTTACATTG	CAATGTAAAAAACTGAAGGG A
Cs2g03950	Plus	18.11	-993	T CCTTTCACTTCTTTGCCAAG	T CCTTTCACTTCTTTGCCAAG
Cs3g03700	Minus	18.11	-32	T CTTCTCAACCTTAATCCTTG	CAAGGATTAAGGTTGAGAAG A
Cs7g11150	Minus	18.11	-389	T CCATTCAATCCTTTGTCCTT	AAGGACAAAGGATTGAATGG A
Cs3g15700	Minus	18.15	-877	T CCTATCAATCTCATTTCTTT	AAAGAAATGAGATTGATAGG A
Cs3g20890	Plus	18.15	-897	T AATTTAAATATTCTTCCTTG	T AATTTAAATATTCTTCCTTG
Cs7g14750	Minus	18.15	-297	T AATTTAAATATTCTTCCTTG	CAAGGAAGAATATTTAAATT A
Cs7g30360	Plus	18.15	-648	T TCTTTCCATCTTTTGCCCCT	T TCTTTCCATCTTTTGCCCCT
orange1.1t01605	Plus	18.15	-341	T ATTTTCAATTTTTTACATTG	T ATTTTCAATTTTTTACATTG
Cs2g06590	Minus	18.16	-441	T CCTTCCAATCGTGTCTCTTT	AAAGAGACACGATTGGAAGG A
Cs1g25930	Minus	18.18	-198	T CACATCCATCTTTGGCCTTG	CAAGGCCAAAGATGGATGTG A
Cs6g08100	Plus	18.18	-856	T CCTGTCAATCTCACTCATTG	T CCTGTCAATCTCACTCATTG
Cs6g12020	Plus	18.18	-159	T CCACTCAATCTTGTCTCATC	T CCACTCAATCTTGTCTCATC
Cs1g19020	Minus	18.2	-654	T ACTTCCAATACTCTAACTTA	TAAGTTAGAGTATTGGAAGT A
Cs1g13440	Minus	18.2	-709	T ACTCTCAATATTTTACAATA	TATTGTAAAATATTGAGAGT A
Cs2g16710	Minus	18.2	-727	T CAATTCAAACTTATAAATTA	TAATTTATAAGTTTGAATTG A
Cs3g19980	Minus	18.2	-403	T CATCTCAAACTTCTAAATTA	TAATTTAGAAGTTTGAGATG A
Cs4g03040	Minus	18.2	-448	T AATTTCAATCATATACACTA	TAGTGTATATGATTGAAATT A
Cs7g04990	Minus	18.2	-113	T AATTTAAATCTTTAACCATA	TATGGTTAAAGATTTAAATT A
orange1.1t02983	Minus	18.2	-467	T ACTTCCAATACTCTAACTTA	TAAGTTAGAGTATTGGAAGT A
orange1.1t00303	Plus	18.2	-771	T CAATTCAAACTTCTAAATTA	T CAATTCAAACTTCTAAATTA
Cs3g04180	Plus	18.21	-627	T CCTCTCAAAATTTCGCCTCC	T CCTCTCAAAATTTCGCCTCC
Cs6g13740	Minus	18.22	-152	T CCGTTCAATCATGTTACTTT	AAAGTAACATGATTGAACGG A
Cs7g28920	Plus	18.22	-157	T CTTTTCACACTTTTCCCCTC	T CTTTTCACACTTTTCCCCTC
Cs2g05650	Plus	18.23	-26	T CCTTTAAATCTGCTTCCGTC	T CCTTTAAATCTGCTTCCGTC
Cs9g09180	Plus	18.23	-898	T CCACTCAAGCTTAAACCCTA	T CCACTCAAGCTTAAACCCTA
Cs4g10140	Minus	18.24	-569	T CTTTTCAATATTTTGGATTG	CAATCCAAAATATTGAAAAG A
Cs5g14550	Minus	18.24	-959	T CATTTCAGTCATTTACATTC	GAATGTAAATGACTGAAATG A
Cs5g34540	Plus	18.25	-748	T CCCATCAATCATCTCCATTT	T CCCATCAATCATCTCCATTT
Cs5g32020	Plus	18.26	-764	T CCCTTTAATCGGTTGCCTTA	T CCCTTTAATCGGTTGCCTTA
Cs5g32025	Minus	18.26	-120	T CCCTTTAATCGGTTGCCTTA	TAAGGCAACCGATTAAAGGG A
orange1.1t05979	Minus	18.26	-240	T CCTTTCAAAAGTCTCCCCTC	GAGGGGAGACTTTTGAAAGG A
Cs5g24080	Plus	18.27	-135	T TCTATCAACCTTATACCAAG	T TCTATCAACCTTATACCAAG
Cs5g28720	Plus	18.3	-998	T CTTTTCTATCTTCCAACTTA	T CTTTTCTATCTTCCAACTTA
Cs1g13490	Minus	18.31	-738	T CTCCTCCACCTTTTGCCTTA	TAAGGCAAAAGGTGGAGGAG A
Cs1g22580	Plus	18.31	-566	T CCAATCACTCCTTTATCTTG	T CCAATCACTCCTTTATCTTG
Cs3g01420	Plus	18.31	-947	T CCTCTTCATCTTTAACCCTG	T CCTCTTCATCTTTAACCCTG
Cs1g08730	Plus	18.32	-765	T CCTGTCATTCATATGCCTGG	T CCTGTCATTCATATGCCTGG
Cs6g13000	Plus	18.32	-985	T TCTTCCAATGTTCTACATTA	T TCTTCCAATGTTCTACATTA
Cs7g17690	Plus	18.34	-901	T CCTTACCCTCTTGTGCTATA	T CCTTACCCTCTTGTGCTATA
Cs2g19900	Plus	18.35	-344	T CCCTTCAAAATTAAGCCTGA	T CCCTTCAAAATTAAGCCTGA
Cs2g23610	Plus	18.35	-933	T ACTTCCAATCTGGTACCAAG	T ACTTCCAATCTGGTACCAAG
Cs4g09370	Plus	18.35	-755	T CCATTCCATTTTTTTCCTAA	T CCATTCCATTTTTTTCCTAA
Cs5g19900	Minus	18.35	-826	T CATTCCAAGCTCATGCCTAA	TTAGGCATGAGCTTGGAATG A
Cs5g27360	Plus	18.35	-413	T AATTTCAATCTTTTAAATTT	T AATTTCAATCTTTTAAATTT
Cs7g12420	Plus	18.35	-834	T CCTCTCCATTTTCTACCATT	T CCTCTCCATTTTCTACCATT
Cs8g12030	Minus	18.35	-705	T CATTCCAAGCTCATGCCTAA	TTAGGCATGAGCTTGGAATG A
Cs9g15280	Minus	18.35	-797	T TATTTTAATCTTTTAACTTA	TAAGTTAAAAGATTAAAATA A
Cs9g02550	Minus	18.35	-470	T TTTTTCAATATTTTAACTTA	TAAGTTAAAATATTGAAAAA A
Cs9g09110	Minus	18.35	-937	T CATTCCAAGCTCATGCCTAA	TTAGGCATGAGCTTGGAATG A
orange1.1t04458	Minus	18.35	-357	T CCTTTCCATCTCAGCTCTTA	TAAGAGCTGAGATGGAAAGG A
orange1.1t03662	Minus	18.35	-657	T CCTATCAATCCTGTAACCGG	CCGGTTACAGGATTGATAGG A
Cs8g17660	Plus	18.36	-916	T CCTTTAATTATTATCCATTG	T CCTTTAATTATTATCCATTG
Cs8g01380	Minus	18.37	-527	T CCTTTTTATGTTTTCCCTTA	TAAGGGAAAACATAAAAAGG A
Cs9g01710	Plus	18.37	-89	T CCCTACAATTTTATCTCTTG	T CCCTACAATTTTATCTCTTG
Cs5g13190	Plus	18.38	-89	T CCTGCCCATATTTTACCATG	T CCTGCCCATATTTTACCATG
Cs6g14420	Minus	18.38	-153	T AATTTCAATGTTCTCACTTG	CAAGTGAGAACATTGAAATT A
Cs1g06480	Plus	18.39	-566	T CCTCTCAATCTCATGATTCG	T CCTCTCAATCTCATGATTCG
Cs2g24840	Minus	18.39	-678	T CTTTCAAATCTTGAGCCTAG	CTAGGCTCAAGATTTGAAAG A
Cs3g23510	Minus	18.39	-81	T CCTTTCAACTCATTGACTTG	CAAGTCAATGAGTTGAAAGG A
Cs8g07490	Plus	18.39	-724	T CCTTAAAATCTCATGTCATG	T CCTTAAAATCTCATGTCATG
orange1.1t01974	Minus	18.39	-52	T CATTTCAATATGATACGTTA	TAACGTATCATATTGAAATG A
Cs1g20810	Minus	18.41	-662	T ACTTACAAACTTAACCCCTA	TAGGGGTTAAGTTTGTAAGT A
Cs2g12480	Plus	18.41	-614	T CTTTTCAATCTTGCTCTTTC	T CTTTTCAATCTTGCTCTTTC
Cs4g19120	Minus	18.41	-739	T ACTCTCAATCTCCCACCTCC	GGAGGTGGGAGATTGAGAGT A
orange1.1t03918	Plus	18.41	-952	T CCCTTCAAACTCATCCATCA	T CCCTTCAAACTCATCCATCA
Cs8g04390	Minus	18.42	-102	T CCTCTCTAACTTTTTCCTTT	AAAGGAAAAAGTTAGAGAGG A
Cs5g01730	Plus	18.43	-483	T CCTTCCAATTTATTGACTTT	T CCTTCCAATTTATTGACTTT
Cs5g25780	Plus	18.43	-868	T ACTTATAATCTTCCTCCTTG	T ACTTATAATCTTCCTCCTTG
Cs6g03185	Plus	18.43	-485	T ACTTATAATCTTCCTCCTTG	T ACTTATAATCTTCCTCCTTG
Cs9g09820	Plus	18.43	-981	T ACTTATAATCTTCCTCCTTG	T ACTTATAATCTTCCTCCTTG
orange1.1t02395	Plus	18.43	-439	T ACTTATAATCTTCCTCCTTG	T ACTTATAATCTTCCTCCTTG
orange1.1t05795	Minus	18.43	-223	T TCCTTCAATATTGTTCCCTG	CAGGGAACAATATTGAAGGA A
orange1.1t05798	Plus	18.43	-418	T TCCTTCAATATTGTTCCCTG	T TCCTTCAATATTGTTCCCTG
orange1.1t05794	Minus	18.43	-617	T TCCTTCAATATTGTTCCCTG	CAGGGAACAATATTGAAGGA A
Cs3g25820	Plus	18.44	-995	T CCCTTCCATGCTTTTCCTTG	T CCCTTCCATGCTTTTCCTTG
orange1.1t05274	Minus	18.44	-531	T CCTTTAAAGCTTAAGTCTTC	GAAGACTTAAGCTTTAAAGG A
Cs2g09890	Plus	18.45	-921	T CATTTCCCTCTTAGACCTTT	T CATTTCCCTCTTAGACCTTT
Cs5g21360	Plus	18.45	-266	T CATATCACTCTCCTCCCTAA	T CATATCACTCTCCTCCCTAA
Cs7g23080	Plus	18.45	-348	T CCTTTCCAACATATAACCTC	T CCTTTCCAACATATAACCTC
Cs2g25950	Plus	18.47	-55	T CCTCTTAACCTTTTACCCAA	T CCTCTTAACCTTTTACCCAA
Cs2g04220	Plus	18.47	-93	T CAATTCAAAATTGTGCCGTG	T CAATTCAAAATTGTGCCGTG
Cs3g13880	Plus	18.47	-83	T TCTTACAAACTCAAACCTTA	T TCTTACAAACTCAAACCTTA
Cs6g20580	Minus	18.47	-971	T CTCTTCAACCTTAAACCCTA	TAGGGTTTAAGGTTGAAGAG A
Cs7g11420	Minus	18.47	-382	T ACTTACAATTTTCTTCCTTT	AAAGGAAGAAAATTGTAAGT A
Cs9g10650	Plus	18.47	-103	T CCTTCCAAATTTTAACCCTA	T CCTTCCAAATTTTAACCCTA
orange1.1t02494	Plus	18.47	-922	T CCACTTAATCCTCTACCCTA	T CCACTTAATCCTCTACCCTA
Cs6g20070	Plus	18.48	-233	T CCTTTCCCTCCTCTCACATA	T CCTTTCCCTCCTCTCACATA
Cs1g15230	Plus	18.5	-84	T CCTTTCACTCTTTTTTATTT	T CCTTTCACTCTTTTTTATTT
Cs1g15240	Minus	18.5	-777	T CCTTTCACTCTTTTTTATTT	AAATAAAAAAGAGTGAAAGG A
Cs6g08120	Plus	18.5	-206	T CCTGTAAATCTTACTCATTG	T CCTGTAAATCTTACTCATTG
Cs7g11390	Minus	18.5	-239	T CAGTTCAACCTTTTTCATTG	CAATGAAAAAGGTTGAACTG A
Cs5g03600	Plus	18.51	-999	T TCTATCACTCATCCACCTTA	T TCTATCACTCATCCACCTTA
Cs2g24240	Minus	18.52	-634	T ACTTCCAATATTTTAAATTA	TAATTTAAAATATTGGAAGT A
Cs5g01130	Minus	18.52	-751	T AATTCAAATATTTTACCTTA	TAAGGTAAAATATTTGAATT A
Cs7g16100	Minus	18.53	-405	T CATTTCAAACATCTGACTAC	GTAGTCAGATGTTTGAAATG A
Cs1g21720	Plus	18.54	-606	T CCAAACAGTCATTTACCTTG	T CCAAACAGTCATTTACCTTG
Cs2g26310	Plus	18.54	-263	T CATTTTCATCTTTTCCCTCC	T CATTTTCATCTTTTCCCTCC
Cs1g08530	Plus	18.55	-73	T CTTTTTAAACTTGTGTCTTG	T CTTTTTAAACTTGTGTCTTG
Cs6g18150	Plus	18.55	-130	T CCCAGCAATCTTTTAACTCA	T CCCAGCAATCTTTTAACTCA
Cs3g16100	Minus	18.56	-708	T GCATCCAATCTTGAACCATG	CATGGTTCAAGATTGGATGC A
Cs2g28020	Plus	18.57	-388	T CCTTTCAGGCCTATGTCTTG	T CCTTTCAGGCCTATGTCTTG
orange1.1t04354	Plus	18.57	-608	T TCTCTTAATCATCTCCCTTA	T TCTCTTAATCATCTCCCTTA
orange1.1t02356	Minus	18.57	-686	T TCTCTTAATCATCTCCCTTA	TAAGGGAGATGATTAAGAGA A
Cs1g16320	Minus	18.58	-470	T CCTCTCAAGATTTTCCATTC	GAATGGAAAATCTTGAGAGG A
Cs9g12910	Plus	18.58	-607	T CCTTGACATCTTCAACCTCA	T CCTTGACATCTTCAACCTCA
Cs9g12920	Minus	18.58	-941	T CCTTGACATCTTCAACCTCA	TGAGGTTGAAGATGTCAAGG A
Cs2g26765	Plus	18.59	-661	T ATTAACAATCTTTTGCCATA	T ATTAACAATCTTTTGCCATA
Cs3g07030	Plus	18.59	-798	T TCATCAAACCTTTTGCCTTA	T TCATCAAACCTTTTGCCTTA
Cs3g21350	Plus	18.59	-506	T CTATACAATCTTAAAACTTG	T CTATACAATCTTAAAACTTG
Cs3g11200	Minus	18.59	-408	T CCCTTCATTGTTGTACATTA	TAATGTACAACAATGAAGGG A
Cs4g16750	Plus	18.59	-188	T CCATTCAATCCTATGATATA	T CCATTCAATCCTATGATATA
Cs6g13810	Plus	18.59	-90	T CCTATCAATATACTACTATG	T CCTATCAATATACTACTATG
Cs6g13050	Minus	18.59	-73	T CCTTTTAATCAACAGCATTA	TAATGCTGTTGATTAAAAGG A
Cs7g16600	Plus	18.59	-98	T ACTTTCAACCTTCAGCTTCA	T ACTTTCAACCTTCAGCTTCA
Cs7g21110	Plus	18.59	-136	T CCATTTAAAATCATGCCTTA	T CCATTTAAAATCATGCCTTA
Cs9g05570	Plus	18.59	-724	T ACTTATAATCTTCCACCATG	T ACTTATAATCTTCCACCATG
orange1.1t02865	Plus	18.59	-417	T CTAGTCAATCTTGTGGCTTG	T CTAGTCAATCTTGTGGCTTG
orange1.1t02016	Plus	18.59	-139	T TCTTTAAAACCTTCACCTTG	T TCTTTAAAACCTTCACCTTG
orange1.1t04789	Minus	18.59	-192	T CCTTTCAATCTCATGATCAA	TTGATCATGAGATTGAAAGG A
Cs1g02000	Minus	18.6	-638	T CATTTCCATCATTTCCATTT	AAATGGAAATGATGGAAATG A
Cs2g01730	Plus	18.6	-435	T CCTTCCCATTTTTTATCTTC	T CCTTCCCATTTTTTATCTTC
Cs2g01710	Minus	18.6	-515	T CCTTCCCATTTTTTATCTTC	GAAGATAAAAAATGGGAAGG A
Cs3g20020	Plus	18.6	-36	T CCTTTCAAACTAACACGTTT	T CCTTTCAAACTAACACGTTT
Cs4g04830	Plus	18.6	-985	T CTTTTTCACCTTTTACCTTC	T CTTTTTCACCTTTTACCTTC
Cs2g17090	Plus	18.62	-611	T CTTTTTAATCTTATGCAGTG	T CTTTTTAATCTTATGCAGTG
Cs1g05380	Plus	18.63	-182	T CATTTCCATTACCTACCTTG	T CATTTCCATTACCTACCTTG
Cs2g08860	Plus	18.63	-193	T CCTTTCAAACCTATAATTTT	T CCTTTCAAACCTATAATTTT
Cs2g05550	Minus	18.63	-301	T ACAATCAATTTTCTACCTTT	AAAGGTAGAAAATTGATTGT A
Cs2g02050	Plus	18.63	-476	T CATTTTCATCATAAACCTTG	T CATTTTCATCATAAACCTTG
Cs3g11290	Minus	18.63	-755	T TCATTCAATATTATACCTAT	ATAGGTATAATATTGAATGA A
Cs5g14590	Plus	18.63	-549	T TCCTTCAATATCTTTCCTTA	T TCCTTCAATATCTTTCCTTA
Cs5g31720	Plus	18.63	-526	T TCTTCACATCTACTGCCTTA	T TCTTCACATCTACTGCCTTA
Cs5g23090	Minus	18.63	-897	T CCTTTCAAACCTATAATTTT	AAAATTATAGGTTTGAAAGG A
Cs5g28600	Plus	18.63	-466	T TATTACAATCTTTTTCCTCA	T TATTACAATCTTTTTCCTCA
Cs6g22220	Plus	18.63	-46	T CCTTCCAATATTTCTCTTTA	T CCTTCCAATATTTCTCTTTA
Cs6g11150	Minus	18.63	-87	T TCTTTCAATCTTTTTCAACA	TGTTGAAAAAGATTGAAAGA A
Cs6g03420	Plus	18.63	-477	T TATTACAATCTTTTTCCTCA	T TATTACAATCTTTTTCCTCA
Cs7g29250	Plus	18.63	-264	T CTTTTCAACCTCATACATTT	T CTTTTCAACCTCATACATTT
Cs7g14720	Plus	18.63	-248	T CTTTTCACTCTTTTGACAAA	T CTTTTCACTCTTTTGACAAA
Cs9g04200	Plus	18.63	-552	T CATTTCAATTTACAACCTTT	T CATTTCAATTTACAACCTTT
orange1.1t00033	Plus	18.63	-223	T TATTACAATCTTTTTCCTCA	T TATTACAATCTTTTTCCTCA
orange1.1t02816	Minus	18.63	-555	T TCATTCAATCTAATTCATTA	TAATGAATTAGATTGAATGA A
orange1.1t05390	Plus	18.63	-395	T CATTTCAAATTCTTTCCTTA	T CATTTCAAATTCTTTCCTTA
orange1.1t01176	Plus	18.63	-209	T TATTACAATCTTTTTCCTCA	T TATTACAATCTTTTTCCTCA
Cs7g28260	Plus	18.64	-221	T CTTTTCATTCTAATGCCATC	T CTTTTCATTCTAATGCCATC
Cs3g17040	Plus	18.66	-994	T CCTCTGAATCTTCTCTCTAG	T CCTCTGAATCTTCTCTCTAG
Cs4g08790	Minus	18.66	-333	T TCTTTCAATTTTTTCTCTTC	GAAGAGAAAAAATTGAAAGA A
Cs5g11220	Minus	18.66	-210	T CCATACTATCTTTTGACCTG	CAGGTCAAAAGATAGTATGG A
Cs1g01600	Plus	18.67	-551	T CCTTTAAATACTTAGCCTGA	T CCTTTAAATACTTAGCCTGA
Cs5g27290	Minus	18.67	-39	T CCATTCAATAGTTTACATAG	CTATGTAAACTATTGAATGG A
Cs7g29660	Minus	18.67	-832	T AAGATCAATCTTATGCCATA	TATGGCATAAGATTGATCTT A
Cs9g04850	Plus	18.67	-96	T CCTTTTCTTCCTCTCCCTTG	T CCTTTTCTTCCTCTCCCTTG
Cs4g19290	Minus	18.68	-111	T CCTTTCATCCTTCTTTCTTC	GAAGAAAGAAGGATGAAAGG A
Cs9g07240	Plus	18.68	-862	T TCTTCCTATCTTTTCCCTTT	T TCTTCCTATCTTTTCCCTTT
Cs3g19860	Plus	18.69	-721	T CTTATTAATCTTATCACTTG	T CTTATTAATCTTATCACTTG
Cs3g03910	Plus	18.69	-141	T ATTTTCAATTTTTCCCCTTG	T ATTTTCAATTTTTCCCCTTG
Cs6g11820	Plus	18.69	-140	T ATTTTCAATTTTTACCCTTG	T ATTTTCAATTTTTACCCTTG
Cs7g32150	Minus	18.69	-103	T TCATTCAATTTTCTCCATTG	CAATGGAGAAAATTGAATGA A
Cs8g07070	Minus	18.69	-110	T TCTCTCAATTTTCTCACTTG	CAAGTGAGAAAATTGAGAGA A
orange1.1t03939	Plus	18.69	-708	T TATTTCAATCTTTTGTCTCC	T TATTTCAATCTTTTGTCTCC
orange1.1t05318	Minus	18.69	-859	T TATTTCAATCTTTTGTCTCC	GGAGACAAAAGATTGAAATA A
Cs1g26290	Minus	18.7	-163	T CCTTTGAATTCTGTTCCTTC	GAAGGAACAGAATTCAAAGG A
Cs2g06000	Minus	18.7	-591	T GCTTTTAATCTCCTCCCTTT	AAAGGGAGGAGATTAAAAGC A
Cs6g04540	Plus	18.7	-440	T ACTTTCAATCAGTTTCATTA	T ACTTTCAATCAGTTTCATTA
Cs2g14110	Minus	18.72	-631	T ACTTATAATATATTGCCTTG	CAAGGCAATATATTATAAGT A
Cs8g16420	Plus	18.72	-524	T TCTATCAATATTATGCATAG	T TCTATCAATATTATGCATAG
Cs9g05405	Plus	18.72	-97	T ATTTTCAAAATTTAGCCTTG	T ATTTTCAAAATTTAGCCTTG
Cs1g16020	Minus	18.73	-376	T AATTACAATCTTAAACCTCC	GGAGGTTTAAGATTGTAATT A
Cs2g11050	Plus	18.73	-395	T CAATTCAATCTAATCCATCA	T CAATTCAATCTAATCCATCA
Cs2g21550	Minus	18.73	-915	T CATTTCAATCTCCAACAATC	GATTGTTGGAGATTGAAATG A
Cs2g11060	Plus	18.73	-418	T CAATTCAATCTAATCCATCA	T CAATTCAATCTAATCCATCA
Cs5g20550	Minus	18.73	-212	T CCTCCAAATATTTTCCCTAA	TTAGGGAAAATATTTGGAGG A
Cs8g20500	Minus	18.73	-547	T ACTTTCAACCTTCACACATA	TATGTGTGAAGGTTGAAAGT A
Cs8g13550	Minus	18.73	-984	T CCTCCAAATATTTTCCCCTA	TAGGGGAAAATATTTGGAGG A
Cs9g07510	Plus	18.73	-34	T CTTTTAAATCTTCTTTCTTC	T CTTTTAAATCTTCTTTCTTC
orange1.1t01819	Plus	18.74	-48	T CCTTCCTCTATTTTTCCTTG	T CCTTCCTCTATTTTTCCTTG
Cs2g12490	Plus	18.75	-981	T TCTTTCAATCTTTAATTTTG	T TCTTTCAATCTTTAATTTTG
Cs6g12120	Plus	18.75	-498	T ACTTTTAACCTTCTGCATTT	T ACTTTTAACCTTCTGCATTT
Cs7g32020	Plus	18.75	-153	T CATTTAAATTTTTTGCCTCT	T CATTTAAATTTTTTGCCTCT
orange1.1t04878	Plus	18.75	-932	T CCTGTCAATGTACGACCTTA	T CCTGTCAATGTACGACCTTA
Cs1g01190	Plus	18.77	-991	T ACTTTCACAATTTACCCTTA	T ACTTTCACAATTTACCCTTA
Cs2g14880	Plus	18.77	-37	T CTTGTCATTCTCCTACCTTG	T CTTGTCATTCTCCTACCTTG
Cs5g22300	Minus	18.77	-767	T ACATTACATCTTACCCCTTA	TAAGGGGTAAGATGTAATGT A
Cs7g31390	Minus	18.77	-624	T CCGTTCACTCTTTTGAGTTC	GAACTCAAAAGAGTGAACGG A
Cs8g06250	Minus	18.78	-147	T CCATTCTCTCTTGTACCAAA	TTTGGTACAAGAGAGAATGG A
Cs1g02000	Minus	18.79	-742	T TTTTTCAATCTTTTACTTTT	AAAAGTAAAAGATTGAAAAA A
Cs1g03050	Plus	18.79	-225	T CCATTCAATCAATTATATTA	T CCATTCAATCAATTATATTA
Cs2g11150	Minus	18.79	-207	T TATTACAAACTTACACCTTA	TAAGGTGTAAGTTTGTAATA A
Cs2g05640	Plus	18.79	-61	T CCCCTCAATTTTTTAACTCA	T CCCCTCAATTTTTTAACTCA
Cs3g08040	Plus	18.79	-246	T GCATTCAAGCTTTTGCTTTA	T GCATTCAAGCTTTTGCTTTA
Cs3g14410	Minus	18.79	-168	T CCTTTCCATATTTTGTATTT	AAATACAAAATATGGAAAGG A
Cs5g30120	Minus	18.79	-456	T CCTAACAATCTTATAATATA	TATATTATAAGATTGTTAGG A
Cs5g23980	Plus	18.79	-185	T CTTTTCAATAATTAACCATA	T CTTTTCAATAATTAACCATA
Cs7g13670	Minus	18.79	-848	T TCCTTCAATCTTTAAACTAA	TTAGTTTAAAGATTGAAGGA A
Cs8g20550	Plus	18.79	-571	T CATTTCAAACTTTTACTACA	T CATTTCAAACTTTTACTACA
Cs9g15160	Minus	18.79	-842	T CCTCACAATATTTTATCTCA	TGAGATAAAATATTGTGAGG A
orange1.1t02050	Minus	18.79	-510	T CAGTTCAAAATTTTGACTTG	CAAGTCAAAATTTTGAACTG A
orange1.1t02636	Plus	18.79	-153	T CTTTTCAAAATTTAACCTCA	T CTTTTCAAAATTTAACCTCA
orange1.1t05363	Plus	18.82	-596	T CCGATCAAGCCTTTGCCATG	T CCGATCAAGCCTTTGCCATG
Cs1g01200	Plus	18.83	-324	T CATTTCACCTTTTAACCTTA	T CATTTCACCTTTTAACCTTA
Cs3g14920	Minus	18.83	-175	T AATTTTAATCTTATCCCTAC	GTAGGGATAAGATTAAAATT A
Cs7g13280	Plus	18.83	-202	T CATTTCAATTTATTCCATTC	T CATTTCAATTTATTCCATTC
Cs5g33860	Plus	18.84	-586	T TCTTTCAATTTTGTGCGTAG	T TCTTTCAATTTTGTGCGTAG
Cs6g22220	Plus	18.84	-690	T CCTTTCTAACTTATCCTTAA	T CCTTTCTAACTTATCCTTAA
orange1.1t01660	Plus	18.84	-863	T TCTTTCATTCATCTCCCATA	T TCTTTCATTCATCTCCCATA
Cs2g10690	Plus	18.85	-190	T CATTTCAAACATGTGAATTC	T CATTTCAAACATGTGAATTC
Cs3g14940	Plus	18.85	-450	T CAAATCAATCTTTTGAATTC	T CAAATCAATCTTTTGAATTC
Cs8g03760	Minus	18.85	-575	T AAATTAAATCATTTGCCTTC	GAAGGCAAATGATTTAATTT A
Cs1g25010	Minus	18.86	-876	T CCTCTCATTCTTTCACAATG	CATTGTGAAAGAATGAGAGG A
Cs1g06770	Plus	18.86	-729	T TCTTTCATTTTTGTGCCTTT	T TCTTTCATTTTTGTGCCTTT
Cs2g23630	Minus	18.86	-43	T CCACTCTATAATGTGCCTTA	TAAGGCACATTATAGAGTGG A
Cs3g19570	Minus	18.86	-709	T CCATTCGAACTTGTAACTCG	CGAGTTACAAGTTCGAATGG A
Cs6g12840	Plus	18.86	-881	T GTTTTCAAACTTCACCCTTA	T GTTTTCAAACTTCACCCTTA
Cs6g07300	Plus	18.86	-116	T CCTTCCAATGTTTTCTCCTA	T CCTTCCAATGTTTTCTCCTA
Cs3g21490	Minus	18.87	-680	T ACTTGAAATCTACAACCTTA	TAAGGTTGTAGATTTCAAGT A
Cs7g16220	Minus	18.87	-276	T ACTGTCAATCTACTACAATA	TATTGTAGTAGATTGACAGT A
Cs7g16240	Minus	18.87	-381	T ACTGTCAATCTACTACAATA	TATTGTAGTAGATTGACAGT A
Cs8g08550	Minus	18.87	-545	T CCATTCAAACCAGATCCTTG	CAAGGATCTGGTTTGAATGG A
orange1.1t04860	Minus	18.87	-262	T ACTGTCAATCTACTACAATA	TATTGTAGTAGATTGACAGT A
Cs3g04760	Plus	18.88	-455	T CCACCAAATGTTTTACCTTG	T CCACCAAATGTTTTACCTTG
Cs3g04755	Minus	18.88	-708	T CCACCAAATGTTTTACCTTG	CAAGGTAAAACATTTGGTGG A
Cs5g06370	Plus	18.88	-355	T CCTTTCAATAATTTGCGCAA	T CCTTTCAATAATTTGCGCAA
Cs2g04085	Minus	18.89	-38	T CCTTTAAATCTTTTCAAATT	AATTTGAAAAGATTTAAAGG A
Cs3g09100	Minus	18.89	-158	T GCTTTTACTCTTGTCCCATA	TATGGGACAAGAGTAAAAGC A
Cs6g17620	Plus	18.89	-836	T TTTTACAATATTATCCCTTA	T TTTTACAATATTATCCCTTA
Cs8g18360	Minus	18.89	-159	T CCCTGCAATCTTCTTCCTGT	ACAGGAAGAAGATTGCAGGG A
orange1.1t01745	Plus	18.89	-209	T CGTTTCCATTTTACCCCTTA	T CGTTTCCATTTTACCCCTTA
Cs5g03060	Plus	18.9	-849	T CCTTTCCTTCCTTTGACATA	T CCTTTCCTTCCTTTGACATA
Cs5g27480	Plus	18.9	-154	T CCTTTCGACCTCTTACATTT	T CCTTTCGACCTCTTACATTT
Cs5g02130	Plus	18.9	-624	T CAATTCATTCATTTTCCTTA	T CAATTCATTCATTTTCCTTA
Cs6g09950	Plus	18.9	-649	T AATTTCCATCTATGACCTTA	T AATTTCCATCTATGACCTTA
Cs2g31110	Plus	18.91	-76	T CCACACCCTCTTATGCCTCG	T CCACACCCTCTTATGCCTCG
Cs6g15960	Plus	18.91	-747	T CCTTACATTCGTTTACATTC	T CCTTACATTCGTTTACATTC
orange1.1t05974	Plus	18.91	-480	T TATTTCAATGTTAGGCCTTG	T TATTTCAATGTTAGGCCTTG
Cs1g23530	Plus	18.92	-994	T TCTTTCAACCTTATGAAATA	T TCTTTCAACCTTATGAAATA
Cs1g25460	Plus	18.92	-242	T CGTTTCAAACATCTACATTT	T CGTTTCAAACATCTACATTT
Cs3g27290	Minus	18.92	-346	T ACAATCAATTTTTTGACTTA	TAAGTCAAAAAATTGATTGT A
Cs4g03030	Plus	18.92	-495	T TCATTAAATCATATGACTTA	T TCATTAAATCATATGACTTA
Cs4g14290	Plus	18.92	-783	T ATATTCAAACTTTTAACTTG	T ATATTCAAACTTTTAACTTG
Cs5g05930	Minus	18.92	-770	T CTATTAAATCCTATGACTTA	TAAGTCATAGGATTTAATAG A
Cs6g16230	Minus	18.92	-443	T TCTTTAAATATTTTGCCACA	TGTGGCAAAATATTTAAAGA A
Cs6g13326	Plus	18.92	-155	T GCATCCAATCTTTTAACTTT	T GCATCCAATCTTTTAACTTT
Cs6g11580	Plus	18.92	-264	T CAATCGAATCTTCTTCCTTA	T CAATCGAATCTTCTTCCTTA
Cs7g16960	Minus	18.92	-550	T CTATTAAATCATATGACTTA	TAAGTCATATGATTTAATAG A
orange1.1t04395	Minus	18.92	-817	T TATTTCACTTTTTTACCTTC	GAAGGTAAAAAAGTGAAATA A
orange1.1t03920	Plus	18.92	-796	T CTATTAAATCATATGACTTA	T CTATTAAATCATATGACTTA
Cs3g14260	Plus	18.93	-248	T GAATGCAATCTTCTCCCTTA	T GAATGCAATCTTCTCCCTTA
Cs6g06680	Minus	18.93	-925	T GCATTCTATCTACTGCCTTC	GAAGGCAGTAGATAGAATGC A
orange1.1t04710	Minus	18.93	-574	T CCATTGAAGCTTTTCACTTA	TAAGTGAAAAGCTTCAATGG A
Cs2g21200	Plus	18.95	-175	T CCCTTAAATATTTTACTTTT	T CCCTTAAATATTTTACTTTT
Cs3g24780	Plus	18.95	-770	T CCTTTAAATTTAGTTACTTA	T CCTTTAAATTTAGTTACTTA
Cs3g23720	Minus	18.95	-783	T TCTTTAAATATTTCTCCTTA	TAAGGAGAAATATTTAAAGA A
Cs6g07230	Minus	18.95	-892	T CCATTAAATTTTTTTCATTA	TAATGAAAAAAATTTAATGG A
Cs9g08940	Minus	18.95	-589	T ATTTTCAAAATTGTTCCTTA	TAAGGAACAATTTTGAAAAT A
Cs9g10960	Minus	18.95	-970	T CCTTTAACATTTTTGACTTA	TAAGTCAAAAATGTTAAAGG A
Cs9g10160	Plus	18.95	-845	T CTTTTCAATCTTCTATTTAA	T CTTTTCAATCTTCTATTTAA
orange1.1t02751	Plus	18.95	-438	T CCCTTTCATCTTATGAATTA	T CCCTTTCATCTTATGAATTA
Cs7g28270	Minus	18.96	-376	T CCTTTCTATCTTTTGATCTC	GAGATCAAAAGATAGAAAGG A
Cs2g30540	Minus	18.97	-726	T CCTTTCATGCTTTAATCTTA	TAAGATTAAAGCATGAAAGG A
Cs1g03910	Minus	18.99	-889	T ACTTGAAATCTTATGCAATA	TATTGCATAAGATTTCAAGT A
Cs7g23570	Minus	18.99	-262	T CCTTGAAATATCTTAACTTG	CAAGTTAAGATATTTCAAGG A
Cs9g17820	Minus	18.99	-263	T CCTTGAAATATCTTAACTTG	CAAGTTAAGATATTTCAAGG A
Cs9g17810	Minus	18.99	-263	T CCTTGAAATATCTTAACTTG	CAAGTTAAGATATTTCAAGG A
orange1.1t00008	Minus	18.99	-262	T CCTTGAAATATCTTAACTTG	CAAGTTAAGATATTTCAAGG A
orange1.1t05115	Plus	18.99	-122	T ACTTTCACTATTTTACTTTT	T ACTTTCACTATTTTACTTTT
orange1.1t03765	Plus	18.99	-800	T TTTTTCACTCTTCTATCTTA	T TTTTTCACTCTTCTATCTTA
orange1.1t01595	Minus	18.99	-753	T ACTTTCACTATTTTACTTTT	AAAAGTAAAATAGTGAAAGT A
orange1.1t05114	Minus	18.99	-753	T ACTTTCACTATTTTACTTTT	AAAAGTAAAATAGTGAAAGT A
Cs7g26370	Minus	19	-349	T CCTTTAATTCTTTTCTCTTT	AAAGAGAAAAGAATTAAAGG A
Cs5g31100	Minus	19.01	-917	T AATTTTAATTTTTTGCCTTC	GAAGGCAAAAAATTAAAATT A
Cs9g18780	Minus	19.01	-853	T CATTTCAATTTTATCTATTG	CAATAGATAAAATTGAAATG A
orange1.1t01606	Plus	19.04	-571	T CCTATCAAACACCAGCCTAA	T CCTATCAAACACCAGCCTAA
Cs5g34670	Minus	19.05	-557	T AATTTCAATAATTTCCCATA	TATGGGAAATTATTGAAATT A
Cs8g03870	Plus	19.05	-941	T CCTGTCACACGTCTGCCATA	T CCTGTCACACGTCTGCCATA
Cs4g11920	Plus	19.06	-154	T ACTTTCATTCCAAAACCTTA	T ACTTTCATTCCAAAACCTTA
Cs5g12420	Plus	19.06	-478	T CCTTTTTATCTTCTATCTTT	T CCTTTTTATCTTCTATCTTT
Cs1g16500	Minus	19.07	-181	T CCTTTTAATATTATATTTTG	CAAAATATAATATTAAAAGG A
Cs2g20440	Plus	19.07	-411	T CCACCCCATCTCTTGCCTAA	T CCACCCCATCTCTTGCCTAA
Cs3g12530	Minus	19.07	-801	T CCTTCCAATCACCCTCCTCA	TGAGGAGGGTGATTGGAAGG A
Cs7g17080	Plus	19.07	-74	T CCAATCCAACATCTGCCATA	T CCAATCCAACATCTGCCATA
orange1.1t03160	Plus	19.07	-360	T AATTTAAATTTTTTTCCTTG	T AATTTAAATTTTTTTCCTTG
Cs2g20560	Minus	19.08	-232	T CCTATCAATGTATTAACTAA	TTAGTTAATACATTGATAGG A
Cs2g26010	Plus	19.08	-204	T CCTTTCAAAGCTTTAACTCA	T CCTTTCAAAGCTTTAACTCA
Cs3g11960	Plus	19.08	-472	T CCACCCAAGCTTTTACCTAC	T CCACCCAAGCTTTTACCTAC
Cs6g21070	Plus	19.08	-322	T CCTAACAAACTTTGACCTAC	T CCTAACAAACTTTGACCTAC
Cs9g02030	Minus	19.08	-772	T CCTTTCAATCTCTTAAGAAA	TTTCTTAAGAGATTGAAAGG A
Cs8g13260	Plus	19.09	-96	T CCTTTTGGCCTTTTGCCTTG	T CCTTTTGGCCTTTTGCCTTG
Cs1g02640	Minus	19.1	-22	T CCTATCTCTCTCTTAACTTA	TAAGTTAAGAGAGAGATAGG A
Cs3g13885	Minus	19.1	-273	T CCATTAGATCTTTTCACTTC	GAAGTGAAAAGATCTAATGG A
Cs6g21020	Minus	19.1	-530	T CCCTGCAATCATCTTCTTTG	CAAAGAAGATGATTGCAGGG A
Cs2g20590	Plus	19.12	-422	T CTTTTCAAAATTCCACATTA	T CTTTTCAAAATTCCACATTA
Cs2g28370	Plus	19.12	-684	T CCTATCAATTTAATAAATTA	T CCTATCAATTTAATAAATTA
Cs2g11320	Minus	19.12	-368	T AATTTTAATCTATAACCTTA	TAAGGTTATAGATTAAAATT A
Cs5g02070	Plus	19.12	-610	T TAATTAAATCTCATACCTTA	T TAATTAAATCTCATACCTTA
Cs6g01530	Minus	19.12	-768	T AATTTCAATGTTATCCCATC	GATGGGATAACATTGAAATT A
Cs8g19460	Plus	19.12	-648	T ACTATCAAATTTGTACATTA	T ACTATCAAATTTGTACATTA
Cs8g03000	Plus	19.12	-95	T GATTTCACTCTTTCACCTCA	T GATTTCACTCTTTCACCTCA
orange1.1t01707	Plus	19.12	-767	T CTTTTCAACCCTCTAAATTA	T CTTTTCAACCCTCTAAATTA
Cs2g03950	Minus	19.14	-79	T CCTTTCACTTTTATGCCCGT	ACGGGCATAAAAGTGAAAGG A
Cs7g03980	Plus	19.14	-168	T TCTTTCAGTTTTTTGACTTG	T TCTTTCAGTTTTTTGACTTG
Cs8g12960	Minus	19.14	-202	T CCTTTCCCTCTTTTGCTGAG	CTCAGCAAAAGAGGGAAAGG A
orange1.1t00285	Plus	19.14	-324	T CATCGCAAGCTCATGCCTTG	T CATCGCAAGCTCATGCCTTG
Cs3g14770	Minus	19.15	-24	T ACTTTCCATTTTATAACATA	TATGTTATAAAATGGAAAGT A
Cs3g15800	Plus	19.16	-105	T CCTATCAACACTGTGCCACG	T CCTATCAACACTGTGCCACG
Cs4g15070	Minus	19.16	-24	T CCAATCAAACCTCTGACATG	CATGTCAGAGGTTTGATTGG A
Cs4g05880	Plus	19.16	-819	T CCCTTCAGTTTTATCACTTA	T CCCTTCAGTTTTATCACTTA
orange1.1t01070	Minus	19.16	-861	T TCTTTCTATCTTTTCCATAA	TTATGGAAAAGATAGAAAGA A
Cs1g17360	Minus	19.17	-576	T CCATTCAAACTTTTCTCATT	AATGAGAAAAGTTTGAATGG A
Cs2g23640	Minus	19.17	-866	T CTTATCAAACTCCTCCCTTT	AAAGGGAGGAGTTTGATAAG A
orange1.1t02442	Plus	19.17	-490	T AAATTCAATATTATCCATTG	T AAATTCAATATTATCCATTG
Cs2g03550	Plus	19.18	-662	T CCATGCAAACTTTTCTCTTC	T CCATGCAAACTTTTCTCTTC
Cs3g19390	Plus	19.18	-210	T TCAGTCAATCTTAACCCTTC	T TCAGTCAATCTTAACCCTTC
Cs2g25300	Minus	19.19	-737	T CATCACACTCCTTAGCCTTG	CAAGGCTAAGGAGTGTGATG A
Cs3g02750	Plus	19.19	-290	T CATTACATTATTAAACCTTG	T CATTACATTATTAAACCTTG
Cs4g20510	Plus	19.19	-288	T CATTACATTATTAAACCTTG	T CATTACATTATTAAACCTTG
Cs6g05160	Plus	19.19	-289	T CATTACATTATTAAACCTTG	T CATTACATTATTAAACCTTG
Cs7g03720	Plus	19.19	-336	T CCTTTCAATATGAAAAATTA	T CCTTTCAATATGAAAAATTA
Cs7g03730	Minus	19.19	-107	T CCTTTCAATATGAAAAATTA	TAATTTTTCATATTGAAAGG A
Cs9g11000	Minus	19.19	-623	T CCTTTCCAAACATAGCCTTG	CAAGGCTATGTTTGGAAAGG A
orange1.1t02688	Minus	19.19	-452	T CAACACAATCTTCAGCCTTT	AAAGGCTGAAGATTGTGTTG A
orange1.1t04849	Plus	19.19	-290	T CATTACATTATTAAACCTTG	T CATTACATTATTAAACCTTG
orange1.1t05432	Minus	19.19	-717	T CCTTTCACCCATTTGCAAAG	CTTTGCAAATGGGTGAAAGG A
orange1.1t04501	Minus	19.19	-129	T CATTACATTATTAAACCTTG	CAAGGTTTAATAATGTAATG A
orange1.1t04848	Plus	19.19	-288	T CATTACATTATTAAACCTTG	T CATTACATTATTAAACCTTG
orange1.1t05125	Plus	19.19	-289	T CATTACATTATTAAACCTTG	T CATTACATTATTAAACCTTG
Cs1g19880	Plus	19.2	-581	T CCATTCCATCTTAATTCTTC	T CCATTCCATCTTAATTCTTC
Cs1g24280	Plus	19.21	-148	T CGTTACAAAATTTTAACTTG	T CGTTACAAAATTTTAACTTG
Cs1g20160	Minus	19.21	-214	T CCTTTGAAACTTCAAAATTG	CAATTTTGAAGTTTCAAAGG A
Cs1g22560	Plus	19.21	-469	T CTCTTCCATCTTAGCCCTTC	T CTCTTCCATCTTAGCCCTTC
Cs2g11690	Plus	19.21	-300	T CTTTCCCATCTTTGCCCTTC	T CTTTCCCATCTTTGCCCTTC
Cs5g12680	Minus	19.21	-823	T CCATTAAACATTATGGCTTA	TAAGCCATAATGTTTAATGG A
Cs7g13130	Plus	19.21	-465	T CATATCAATATTCAAGCTTG	T CATATCAATATTCAAGCTTG
Cs7g13130	Plus	19.21	-342	T CATATCAATATTCAAGCTTG	T CATATCAATATTCAAGCTTG
Cs7g04520	Minus	19.21	-856	T TCTTTAAATATTATACTTTC	GAAAGTATAATATTTAAAGA A
Cs7g32310	Minus	19.21	-713	T ACTTTCAAACTTATAGAATG	CATTCTATAAGTTTGAAAGT A
Cs2g16600	Minus	19.22	-115	T CCTTCCAATCGACCACCTGA	TCAGGTGGTCGATTGGAAGG A
Cs7g18420	Plus	19.22	-833	T CATTTCTATATTTTACCATT	T CATTTCTATATTTTACCATT
Cs9g11620	Minus	19.22	-804	T CCTTTATATCTATTACATTT	AAATGTAATAGATATAAAGG A
Cs9g11130	Minus	19.22	-117	T CCTTTCAAACCGCAACCTGA	TCAGGTTGCGGTTTGAAAGG A
orange1.1t02661	Plus	19.22	-533	T CCTTTACTTCTTCAAACTTG	T CCTTTACTTCTTCAAACTTG
Cs6g17570	Minus	19.23	-448	T ACAAACACTCTTATTCCTTG	CAAGGAATAAGAGTGTTTGT A
orange1.1t02918	Plus	19.23	-639	T CCCATCAAACTTATTACTTT	T CCCATCAAACTTATTACTTT
orange1.1t02496	Minus	19.23	-626	T CCTTACCCACTTTTGCAATG	CATTGCAAAAGTGGGTAAGG A
Cs1g11390	Plus	19.24	-827	T CATTTCAACATTGTGTATTA	T CATTTCAACATTGTGTATTA
Cs2g02240	Plus	19.24	-998	T CATTTAAATGTCATTCCTTA	T CATTTAAATGTCATTCCTTA
Cs2g02880	Plus	19.24	-151	T CAATTCAATATTTTGATTTA	T CAATTCAATATTTTGATTTA
Cs2g29930	Minus	19.24	-528	T AATTTTAATCATATGACTTA	TAAGTCATATGATTAAAATT A
Cs3g22240	Minus	19.24	-458	T CATTTAAATGTCCTTCCTTA	TAAGGAAGGACATTTAAATG A
Cs4g03290	Plus	19.24	-657	T TATTTAAATCTTATGCAATA	T TATTTAAATCTTATGCAATA
Cs4g05210	Plus	19.24	-870	T CCTTCCCCTTTTATCCCTTT	T CCTTCCCCTTTTATCCCTTT
Cs5g35270	Minus	19.24	-820	T CCTTTAAATATTTAGTATTA	TAATACTAAATATTTAAAGG A
Cs5g35240	Minus	19.24	-819	T CCTTTAAATATTTAGTATTA	TAATACTAAATATTTAAAGG A
Cs7g30270	Minus	19.24	-435	T CCTCCAACTCTTTGGCCTTC	GAAGGCCAAAGAGTTGGAGG A
Cs8g02390	Plus	19.24	-706	T AATTTCAATCTTATGATTCA	T AATTTCAATCTTATGATTCA
orange1.1t03441	Plus	19.24	-975	T TTTTTCAATGTTTTACCCTA	T TTTTTCAATGTTTTACCCTA
orange1.1t01997	Plus	19.24	-424	T CATTTAAATGTCCTTCCTTA	T CATTTAAATGTCCTTCCTTA
orange1.1t01111	Minus	19.24	-731	T TCTCTCAATGTTGTATCTTA	TAAGATACAACATTGAGAGA A
Cs5g13750	Minus	19.26	-231	T CCTCCACCTCTTCTTCCTTG	CAAGGAAGAAGAGGTGGAGG A
Cs2g09170	Plus	19.27	-579	T CCTTTTAATTTTCTAATTTA	T CCTTTTAATTTTCTAATTTA
Cs3g23560	Minus	19.27	-947	T CCTTGTAATCTATAGCCTAA	TTAGGCTATAGATTACAAGG A
Cs3g25770	Minus	19.27	-729	T CCTCACCATCTTTTTCATTT	AAATGAAAAAGATGGTGAGG A
Cs3g09530	Plus	19.27	-375	T ACTTTAAATATTATATCTTT	T ACTTTAAATATTATATCTTT
Cs5g26810	Plus	19.27	-682	T AATTTAAATTTTCTTCCTTA	T AATTTAAATTTTCTTCCTTA
Cs5g08440	Minus	19.27	-224	T CCTTTAAATATTATTATTTA	TAAATAATAATATTTAAAGG A
Cs6g11050	Minus	19.27	-145	T CTTTTAAATATTATTCATTA	TAATGAATAATATTTAAAAG A
Cs7g19930	Plus	19.27	-672	T CCTTTCTTTATTGTCCCTTT	T CCTTTCTTTATTGTCCCTTT
Cs7g13460	Plus	19.27	-442	T TCAATCAATCTGCCACCTTG	T TCAATCAATCTGCCACCTTG
Cs7g18450	Minus	19.27	-896	T TCTTTAAATATTTTACATTT	AAATGTAAAATATTTAAAGA A
Cs3g14605	Plus	19.3	-391	T CCCTTCAATTTTTTTCCGCA	T CCCTTCAATTTTTTTCCGCA
Cs6g17880	Minus	19.3	-715	T CCATTCAAGCTTATACTTAT	ATAAGTATAAGCTTGAATGG A
Cs7g03770	Minus	19.3	-749	T CCTTTCACACTTATCCACAC	GTGTGGATAAGTGTGAAAGG A
Cs9g06650	Minus	19.3	-288	T CCACTCCATCTCTTCACTTC	GAAGTGAAGAGATGGAGTGG A
orange1.1t03101	Minus	19.3	-667	T CCATTTAACCTTATTCCGTA	TACGGAATAAGGTTAAATGG A
orange1.1t02095	Plus	19.3	-980	T CTTTTCAAACTTCTACCCGT	T CTTTTCAAACTTCTACCCGT
Cs3g25160	Plus	19.31	-212	T CATTTCTAAATTCTGCATTG	T CATTTCTAAATTCTGCATTG
orange1.1t04704	Minus	19.32	-269	T CTTTATAAACTTGAGCCTTG	CAAGGCTCAAGTTTATAAAG A
Cs5g30050	Plus	19.33	-956	T CCTTCCAATCAACACTCTTA	T CCTTCCAATCAACACTCTTA
Cs8g13990	Plus	19.33	-62	T CCTTTCAACCAAACACTTTC	T CCTTTCAACCAAACACTTTC
Cs3g21750	Plus	19.34	-669	T CTTTTCCATCTTAATCCGTA	T CTTTTCCATCTTAATCCGTA
Cs5g12980	Plus	19.34	-259	T ACCTTCAAACTGAGACCTTG	T ACCTTCAAACTGAGACCTTG
Cs5g09850	Plus	19.34	-192	T CCTTGTACTCTACTTCCTTA	T CCTTGTACTCTACTTCCTTA
Cs1g24040	Plus	19.35	-211	T CTTTTCACTCCATTGTCTTG	T CTTTTCACTCCATTGTCTTG
Cs4g04590	Plus	19.35	-746	T CCTTACCATCTTCTGTTATG	T CCTTACCATCTTCTGTTATG
Cs5g23745	Minus	19.35	-40	T CCTTTCAAATTTTTGCTTCT	AGAAGCAAAAATTTGAAAGG A
orange1.1t03695	Plus	19.35	-260	T TCCTTCAAACTTTTGTCTTT	T TCCTTCAAACTTTTGTCTTT
Cs4g13640	Plus	19.36	-885	T AATTTAAATGTTCTTCCTTG	T AATTTAAATGTTCTTCCTTG
Cs5g03980	Minus	19.36	-840	T CCTTTCAATTTTTTCCTGCG	CGCAGGAAAAAATTGAAAGG A
Cs5g14560	Plus	19.36	-927	T ACTTCCAATCAAGTACCAAG	T ACTTCCAATCAAGTACCAAG
Cs5g04930	Minus	19.36	-629	T ACTTCCAATCTAGCACCAAG	CTTGGTGCTAGATTGGAAGT A
Cs7g03940	Minus	19.36	-918	T ACAATCAAACTTTTGCCCCA	TGGGGCAAAAGTTTGATTGT A
Cs8g19810	Plus	19.36	-506	T CATTACAAACACTCACCTTG	T CATTACAAACACTCACCTTG
orange1.1t02082	Plus	19.36	-909	T CCTCTCAACCATGTGACCAA	T CCTCTCAACCATGTGACCAA
orange1.1t01572	Minus	19.36	-617	T AATTTAAATGTTTTTCCTTG	CAAGGAAAAACATTTAAATT A
orange1.1t00771	Minus	19.36	-784	T CCCAAAAATCATTTACCATG	CATGGTAAATGATTTTTGGG A
Cs2g07630	Plus	19.37	-534	T GCTTTCAATCTTTTAGTTTT	T GCTTTCAATCTTTTAGTTTT
Cs4g10570	Minus	19.37	-809	T CCTTTAAAAATTTTAAATTC	GAATTTAAAATTTTTAAAGG A
Cs4g10530	Minus	19.37	-767	T CCTTTAAAAATTTTAAATTC	GAATTTAAAATTTTTAAAGG A
Cs7g19980	Minus	19.37	-846	T CCATTCTATCATTGTCCTTG	CAAGGACAATGATAGAATGG A
orange1.1t03044	Plus	19.37	-459	T CCTCTCCACCTTTTATCATC	T CCTCTCCACCTTTTATCATC
Cs1g14670	Minus	19.39	-582	T CCCTTCAATCTTTCAACAAT	ATTGTTGAAAGATTGAAGGG A
Cs2g23550	Minus	19.39	-348	T ACATTCAACCAATTACCTTT	AAAGGTAATTGGTTGAATGT A
Cs4g01340	Plus	19.39	-325	T CCAATCAAACTCTTTCATTA	T CCAATCAAACTCTTTCATTA
Cs4g04950	Minus	19.39	-444	T TTTTTCACTCTTTTGCCTCT	AGAGGCAAAAGAGTGAAAAA A
Cs5g08190	Plus	19.39	-768	T CACTTCAATCTAAATCCTAA	T CACTTCAATCTAAATCCTAA
Cs6g04850	Minus	19.39	-536	T CCCTTCAATCTTGCAACCAT	ATGGTTGCAAGATTGAAGGG A
Cs6g18370	Minus	19.39	-515	T CCTTTCAAACATTCAACTAT	ATAGTTGAATGTTTGAAAGG A
Cs6g06610	Minus	19.39	-238	T TCCTTCAATTTTTTTCCTTT	AAAGGAAAAAAATTGAAGGA A
Cs7g25450	Minus	19.39	-479	T CCCTTCAATCTTTCAACCAT	ATGGTTGAAAGATTGAAGGG A
Cs7g16190	Minus	19.39	-423	T CCTTTAAATCACAATCCCTA	TAGGGATTGTGATTTAAAGG A
Cs7g28930	Minus	19.39	-744	T CCTACCAAACTTAAACATTT	AAATGTTTAAGTTTGGTAGG A
Cs8g13300	Plus	19.39	-52	T CCTTTTAACACGGTGCCTTG	T CCTTTTAACACGGTGCCTTG
Cs8g10400	Minus	19.39	-681	T CCTCTCACTCATGTGACCAA	TTGGTCACATGAGTGAGAGG A
Cs8g14370	Minus	19.39	-480	T CCCTTCAATCTTGCAACCAT	ATGGTTGCAAGATTGAAGGG A
Cs9g09610	Plus	19.39	-176	T CAATCCAATCCAATTCCTTA	T CAATCCAATCCAATTCCTTA
orange1.1t01685	Minus	19.39	-414	T ACTTACCACCTAACGCCTTA	TAAGGCGTTAGGTGGTAAGT A
orange1.1t02773	Minus	19.39	-704	T CCAAACAAAATTATTCCTTA	TAAGGAATAATTTTGTTTGG A
orange1.1t05715	Plus	19.39	-781	T TCTTTCACTCTTCTGCTTCT	T TCTTTCACTCTTCTGCTTCT
orange1.1t05719	Minus	19.39	-635	T TCTTTCACTCTTCTGCTTCT	AGAAGCAGAAGAGTGAAAGA A
Cs1g16400	Plus	19.4	-68	T CATCTCAACCTTCTACCAGC	T CATCTCAACCTTCTACCAGC
Cs1g14860	Minus	19.4	-760	T CCATTCAAACTCTGCCATTA	TAATGGCAGAGTTTGAATGG A
Cs2g06480	Plus	19.4	-908	T CCTGTCAATTTTGTTTCTTC	T CCTGTCAATTTTGTTTCTTC
Cs3g24730	Plus	19.4	-652	T CCTATAAATCATGGCCCTAA	T CCTATAAATCATGGCCCTAA
Cs7g02130	Plus	19.4	-323	T CCGTTCAATCACATCACATA	T CCGTTCAATCACATCACATA
Cs8g12460	Minus	19.4	-848	T CCCATCTATCCTTTCCCCTG	CAGGGGAAAGGATAGATGGG A
orange1.1t01393	Minus	19.4	-915	T CCTTTCAACACTGAACCTGC	GCAGGTTCAGTGTTGAAAGG A
orange1.1t04423	Minus	19.4	-774	T CCTGTCAATTTTGTTTCTTC	GAAGAAACAAAATTGACAGG A
orange1.1t05328	Plus	19.4	-727	T CCTATAAAGCATAACCCTTA	T CCTATAAAGCATAACCCTTA
Cs7g22220	Plus	19.41	-503	T CATTTCAATCTTACAGATCA	T CATTTCAATCTTACAGATCA
orange1.1t01098	Minus	19.41	-655	T GCTTTCAATAATCTAACTAA	TTAGTTAGATTATTGAAAGC A
Cs4g03990	Plus	19.42	-684	T CATTACAATTTTATGCCTGT	T CATTACAATTTTATGCCTGT
Cs4g04370	Plus	19.42	-503	T CTTTTCAATACTTTTCCGTG	T CTTTTCAATACTTTTCCGTG
Cs7g17220	Minus	19.42	-956	T CATCTCAAGCTTATTTCTTG	CAAGAAATAAGCTTGAGATG A
Cs2g03910	Minus	19.43	-555	T CCTCCCACTCTTGTACAATT	AATTGTACAAGAGTGGGAGG A
Cs6g05020	Plus	19.43	-160	T CCTTCACAACTTTTACCTCT	T CCTTCACAACTTTTACCTCT
Cs8g04890	Plus	19.43	-306	T CATTTCATTCTTATGTGTTG	T CATTTCATTCTTATGTGTTG
Cs9g11240	Plus	19.43	-819	T ACTCCCACTCTTTTTCCTCA	T ACTCCCACTCTTTTTCCTCA
Cs9g11230	Minus	19.43	-586	T ACTCCCACTCTTTTTCCTCA	TGAGGAAAAAGAGTGGGAGT A
orange1.1t00194	Plus	19.43	-701	T CCTTACCCCCTATTGACTTA	T CCTTACCCCCTATTGACTTA
orange1.1t03959	Plus	19.43	-114	T ACTTTCCATCCCCCTCCTTA	T ACTTTCCATCCCCCTCCTTA
Cs1g26040	Plus	19.44	-592	T AATTTCAATAATATACTTTA	T AATTTCAATAATATACTTTA
Cs3g09260	Minus	19.44	-251	T TCTTTAAATATTATACAATA	TATTGTATAATATTTAAAGA A
Cs3g06070	Plus	19.44	-104	T CCCTTCGCTCAAATGCCTTC	T CCCTTCGCTCAAATGCCTTC
Cs4g05590	Minus	19.44	-822	T CCTTGAACTCCTCTCCCTCA	TGAGGGAGAGGAGTTCAAGG A
Cs4g03940	Minus	19.44	-717	T CATTTAACTGTTATACCTCA	TGAGGTATAACAGTTAAATG A
Cs6g21220	Minus	19.44	-509	T AATTTCAATATTTCACTTTA	TAAAGTGAAATATTGAAATT A
Cs6g05970	Plus	19.44	-58	T ATTTTAAATATTCTACCTCA	T ATTTTAAATATTCTACCTCA
Cs7g02870	Minus	19.44	-809	T ACTTTTAATATTAAAACTTA	TAAGTTTTAATATTAAAAGT A
Cs7g29730	Plus	19.44	-457	T CATTTAAATTTTATAACTCA	T CATTTAAATTTTATAACTCA
Cs9g04630	Minus	19.44	-948	T ACTGCCCATCTCTTACCTTC	GAAGGTAAGAGATGGGCAGT A
Cs9g18830	Minus	19.44	-253	T CCCTTAACTCTTCTAGATTA	TAATCTAGAAGAGTTAAGGG A
orange1.1t02605	Minus	19.44	-91	T AATTTAAATCTTCTATCTCA	TGAGATAGAAGATTTAAATT A
Cs3g14190	Plus	19.45	-863	T CTTCTCAATCATCTGCATAC	T CTTCTCAATCATCTGCATAC
Cs3g11680	Plus	19.45	-455	T ACCATCAATTTTTTGCCTCC	T ACCATCAATTTTTTGCCTCC
Cs3g23070	Plus	19.45	-56	T CCAGTCATTCTTATCCCTCC	T CCAGTCATTCTTATCCCTCC
Cs5g15650	Plus	19.45	-663	T CCCTACAATCATTTCTATTG	T CCCTACAATCATTTCTATTG
Cs5g17150	Minus	19.45	-407	T TCTTACAATCTTCAGCATCC	GGATGCTGAAGATTGTAAGA A
Cs5g25980	Minus	19.45	-734	T CCCTTCAACTTTTTGCACTC	GAGTGCAAAAAGTTGAAGGG A
Cs6g17120	Minus	19.45	-44	T CCCTTAAATCTTAACCTTAG	CTAAGGTTAAGATTTAAGGG A
Cs7g24050	Minus	19.45	-281	T CCTTTAAACCCTACCTCTTG	CAAGAGGTAGGGTTTAAAGG A
Cs7g14010	Minus	19.45	-787	T ATTCTCAATCACCTCCCTTG	CAAGGGAGGTGATTGAGAAT A
Cs7g24040	Plus	19.45	-35	T CCTTTAAACCCTACCTCTTG	T CCTTTAAACCCTACCTCTTG
orange1.1t00879	Minus	19.45	-258	T ATCTCCAATCATGTGCCTTC	GAAGGCACATGATTGGAGAT A
orange1.1t03113	Minus	19.45	-906	T ACTTTTAATCAAATGCCATC	GATGGCATTTGATTAAAAGT A
orange1.1t01403	Minus	19.45	-59	T CTTTTCAAACTTTTGACAAC	GTTGTCAAAAGTTTGAAAAG A
orange1.1t00750	Minus	19.45	-300	T TCTTACAATCTTCAGCATCC	GGATGCTGAAGATTGTAAGA A
Cs1g17160	Minus	19.46	-910	T CATTTCCCCCATTTTCCTTA	TAAGGAAAATGGGGGAAATG A
Cs7g24880	Minus	19.46	-997	T CATTGCAAGATCATGCCTTG	CAAGGCATGATCTTGCAATG A
orange1.1t02185	Minus	19.46	-135	T CGTATCACTCTCGTGCCATC	GATGGCACGAGAGTGATACG A
Cs2g20620	Plus	19.47	-722	T CCCTTCAATTTTTGACCCAA	T CCCTTCAATTTTTGACCCAA
Cs6g16910	Minus	19.47	-97	T CCTTTAACTATTATAATTTA	TAAATTATAATAGTTAAAGG A
orange1.1t03494	Plus	19.47	-198	T CCTGTTAACCTTTTACCCAA	T CCTGTTAACCTTTTACCCAA
Cs3g18440	Minus	19.48	-296	T CCTCAAAATCTCACGCATTG	CAATGCGTGAGATTTTGAGG A
Cs7g28220	Plus	19.48	-513	T ACTATCAAACATTTGCATCG	T ACTATCAAACATTTGCATCG
orange1.1t00771	Minus	19.48	-386	T ACTCCAAATCTTCAGCCTAG	CTAGGCTGAAGATTTGGAGT A
Cs2g29490	Plus	19.49	-25	T CCCTTCCATCTCTTCATTTG	T CCCTTCCATCTCTTCATTTG
Cs2g30530	Minus	19.49	-382	T CTCTTCAATCTTGCCACTTT	AAAGTGGCAAGATTGAAGAG A
Cs2g29500	Minus	19.49	-887	T CCCTTCCATCTCTTCATTTG	CAAATGAAGAGATGGAAGGG A
Cs5g14680	Plus	19.49	-667	T CCTCTCAATCTTTCCATTTT	T CCTCTCAATCTTTCCATTTT
Cs5g26910	Plus	19.49	-140	T GCTTTCCAACTCATCCCTTT	T GCTTTCCAACTCATCCCTTT
orange1.1t04831	Minus	19.49	-113	T CTCTTCAATATTTTCCCCTT	AAGGGGAAAATATTGAAGAG A
orange1.1t04123	Plus	19.49	-994	T CTTAACAATCTTATCACTTT	T CTTAACAATCTTATCACTTT
orange1.1t03882	Minus	19.49	-239	T TCTTTCCATAAAGTGCCTTC	GAAGGCACTTTATGGAAAGA A
orange1.1t02830	Plus	19.49	-910	T ACTTTCAATCTTTACCTCTT	T ACTTTCAATCTTTACCTCTT
Cs8g14270	Minus	19.5	-102	T CCTCTAAATTTTTTCCCGTC	GACGGGAAAAAATTTAGAGG A
orange1.1t02739	Plus	19.5	-961	T CTTTTCCCTCTTCTCCTTTC	T CTTTTCCCTCTTCTCCTTTC
Cs5g30790	Plus	19.51	-372	T CCTTTAAGTATTTTGACTCA	T CCTTTAAGTATTTTGACTCA
Cs8g17930	Minus	19.51	-207	T AATTTCAGTATTGTACCATG	CATGGTACAATACTGAAATT A
orange1.1t03569	Minus	19.51	-379	T CCTTTGATTTTTTTACCCTA	TAGGGTAAAAAAATCAAAGG A
Cs1g24040	Minus	19.52	-953	T TCTCTCAACTTTAAACCTTG	CAAGGTTTAAAGTTGAGAGA A
Cs1g14620	Minus	19.52	-718	T CCATCAAAAATTCTTCCTTG	CAAGGAAGAATTTTTGATGG A
Cs1g18965	Plus	19.52	-791	T TTCTTCAACCTTAAACCTTG	T TTCTTCAACCTTAAACCTTG
Cs1g01090	Plus	19.52	-851	T TTCTTCAACCTTAAACCTTG	T TTCTTCAACCTTAAACCTTG
Cs2g18700	Minus	19.52	-572	T CCATTCAATTTTCAGCTTAA	TTAAGCTGAAAATTGAATGG A
Cs3g13660	Plus	19.52	-986	T CAAATCAAACTTATGCATTT	T CAAATCAAACTTATGCATTT
Cs5g14640	Plus	19.52	-730	T CTTCTACCTCTTGTGCCTTC	T CTTCTACCTCTTGTGCCTTC
Cs5g07800	Plus	19.52	-729	T CATCTAAATCTCTTGCCTCT	T CATCTAAATCTCTTGCCTCT
Cs7g19490	Minus	19.52	-980	T CCTCACAATATATTGACTTT	AAAGTCAATATATTGTGAGG A
Cs8g14150	Plus	19.52	-370	T CCTTTAAAAATCGAGCCTTT	T CCTTTAAAAATCGAGCCTTT
Cs8g20580	Minus	19.52	-71	T CCTCTAAATATTGTTCCACG	CGTGGAACAATATTTAGAGG A
Cs9g11460	Minus	19.52	-550	T CACATCAATATTTTGCCATT	AATGGCAAAATATTGATGTG A
Cs9g13310	Plus	19.52	-977	T CTATTCAAACTTTAACTTTG	T CTATTCAAACTTTAACTTTG
orange1.1t04623	Plus	19.52	-659	T CCTTACAATATATTGCACTT	T CCTTACAATATATTGCACTT
orange1.1t00875	Plus	19.52	-195	T AACATCAATCTCATGCCTTT	T AACATCAATCTCATGCCTTT
orange1.1t02594	Plus	19.52	-731	T AACATCAATCTCATGCCTTT	T AACATCAATCTCATGCCTTT
orange1.1t04872	Plus	19.52	-809	T ACTTTTCATCTTTTTCCCTC	T ACTTTTCATCTTTTTCCCTC
orange1.1t02632	Plus	19.52	-982	T CCAATTAATTTTTTACCTCG	T CCAATTAATTTTTTACCTCG
orange1.1t04390	Minus	19.52	-628	T CACATCAATATTTTGCCATT	AATGGCAAAATATTGATGTG A
Cs1g05930	Plus	19.54	-269	T CTTTTTTATCTTTTAACTTA	T CTTTTTTATCTTTTAACTTA
Cs8g08470	Plus	19.54	-130	T TCTTTCATTTTTTTAACTTA	T TCTTTCATTTTTTTAACTTA
Cs1g15210	Minus	19.55	-485	T CCATAAAATATTTTTCCTTT	AAAGGAAAAATATTTTATGG A
Cs3g05550	Minus	19.55	-856	T CCTTTCAAAACTATTACTTT	AAAGTAATAGTTTTGAAAGG A
Cs4g19200	Plus	19.55	-168	T CCTTTTCATCATTAACTTTG	T CCTTTTCATCATTAACTTTG
Cs6g10050	Plus	19.55	-996	T CCTTTCAAATTTTTACTTCT	T CCTTTCAAATTTTTACTTCT
Cs6g03940	Minus	19.55	-70	T TCTTTCACTCTCCCGTCTTA	TAAGACGGGAGAGTGAAAGA A
Cs6g12690	Minus	19.55	-833	T CCTTTCCATCTCTTTAATCG	CGATTAAAGAGATGGAAAGG A
Cs7g04320	Plus	19.55	-340	T TCTTCCAATCTCATTTCTTA	T TCTTCCAATCTCATTTCTTA
Cs7g28760	Minus	19.55	-156	T CCTTACAATCTTTTATTTCT	AGAAATAAAAGATTGTAAGG A
Cs7g25000	Plus	19.55	-360	T CTTTTCAATTCTATTCCCTA	T CTTTTCAATTCTATTCCCTA
Cs8g16850	Plus	19.55	-103	T CCCTCCAATCTTTTATTTTT	T CCCTCCAATCTTTTATTTTT
orange1.1t05964	Minus	19.55	-905	T TCTTTCAATTTTTTTCCAAA	TTTGGAAAAAAATTGAAAGA A
orange1.1t00123	Plus	19.55	-215	T TCCTTCCATCTTTTGCTTCA	T TCCTTCCATCTTTTGCTTCA
orange1.1t03558	Minus	19.55	-823	T ACTATCCATCTTTTGCATAT	ATATGCAAAAGATGGATAGT A
orange1.1t05150	Minus	19.55	-189	T CATATCAAACTTATTCATTT	AAATGAATAAGTTTGATATG A
orange1.1t05506	Plus	19.55	-295	T CTTTACAATCATTTTTCTTA	T CTTTACAATCATTTTTCTTA
Cs2g22860	Minus	19.56	-622	T CCCTCAAATCTCAAACCTCA	TGAGGTTTGAGATTTGAGGG A
Cs3g01470	Minus	19.56	-892	T ACTCTCAACCTTGAACCACA	TGTGGTTCAAGGTTGAGAGT A
Cs3g25560	Plus	19.56	-767	T CCTATCAATCCAAAACAATA	T CCTATCAATCCAAAACAATA
Cs3g04870	Plus	19.56	-62	T CCTTTCAATCCACCAACACA	T CCTTTCAATCCACCAACACA
Cs4g02780	Minus	19.56	-325	T CCTCCAAAACCTTAACCTTA	TAAGGTTAAGGTTTTGGAGG A
Cs6g08720	Minus	19.56	-273	T AATTTTAATCTTTTGAATTA	TAATTCAAAAGATTAAAATT A
Cs7g04550	Minus	19.56	-360	T CATCTCAATCAACCACCTCA	TGAGGTGGTTGATTGAGATG A
Cs7g28690	Plus	19.56	-334	T CTTTTCAATCGTGTACTTAC	T CTTTTCAATCGTGTACTTAC
Cs8g14430	Plus	19.56	-947	T ACTTTCAATCTCAGCCATTT	T ACTTTCAATCTCAGCCATTT
orange1.1t02790	Minus	19.56	-814	T CTTGTCAATTATTTCCCTTA	TAAGGGAAATAATTGACAAG A
Cs7g28660	Plus	19.57	-889	T CCTCTCATTCAGTTTCCTTA	T CCTCTCATTCAGTTTCCTTA
Cs9g01220	Minus	19.57	-842	T CCCTTCCGGCTTGCACCTTG	CAAGGTGCAAGCCGGAAGGG A
Cs1g22240	Plus	19.59	-674	T CCTTGCAATCTACTTGCTAA	T CCTTGCAATCTACTTGCTAA
Cs2g08990	Minus	19.59	-741	T CCTTTCAATCTTAGGATCAA	TTGATCCTAAGATTGAAAGG A
Cs3g02060	Minus	19.59	-838	T CATTCCAAGCTCATGTCTTA	TAAGACATGAGCTTGGAATG A
Cs4g12780	Plus	19.59	-823	T CATTTCCAACTTATTCATTT	T CATTTCCAACTTATTCATTT
Cs5g28950	Minus	19.59	-107	T CCCTTCAATTTTTGACAATG	CATTGTCAAAAATTGAAGGG A
Cs7g12620	Plus	19.59	-190	T CTTTACATTCTCGTGCCCTG	T CTTTACATTCTCGTGCCCTG
Cs8g10960	Minus	19.59	-193	T CCTTTCAATCTTAGGATCAA	TTGATCCTAAGATTGAAAGG A
Cs8g06980	Plus	19.59	-581	T CAATTCACTCTATCACCATA	T CAATTCACTCTATCACCATA
orange1.1t04437	Plus	19.59	-671	T CATTCCAAGCTCATGTCTTA	T CATTCCAAGCTCATGTCTTA
orange1.1t02858	Plus	19.59	-258	T TCATTCATTCATTTGCCTCG	T TCATTCATTCATTTGCCTCG
orange1.1t00172	Minus	19.59	-303	T TCATTCACTCTTTTACTTTT	AAAAGTAAAAGAGTGAATGA A
orange1.1t02986	Minus	19.59	-728	T CCATCCTATCATATGCTTTG	CAAAGCATATGATAGGATGG A
orange1.1t06017	Plus	19.59	-118	T ACATTCACTCAACTACCTAA	T ACATTCACTCAACTACCTAA
Cs3g27600	Plus	19.6	-748	T CCATTCTATCTATCACCCTC	T CCATTCTATCTATCACCCTC
Cs4g10110	Plus	19.6	-809	T CATGTCACTCTTTTCACTTT	T CATGTCACTCTTTTCACTTT
Cs6g12790	Plus	19.61	-729	T CCTTTCTTTATTCTATCTTG	T CCTTTCTTTATTCTATCTTG
orange1.1t01355	Plus	19.61	-496	T CCTTTCAATTTCATGCGCCG	T CCTTTCAATTTCATGCGCCG
Cs1g13290	Plus	19.62	-854	T ACTTTCAAGCTTAAACTTTT	T ACTTTCAAGCTTAAACTTTT
Cs1g24710	Minus	19.62	-755	T CCTTTCCCTCTTTTATTTTT	AAAAATAAAAGAGGGAAAGG A
Cs3g17500	Plus	19.62	-115	T CATTGTACACTTATACCTTG	T CATTGTACACTTATACCTTG
Cs5g23070	Plus	19.62	-654	T TCTTTCCAAAGTTTACCTTG	T TCTTTCCAAAGTTTACCTTG
Cs5g18850	Plus	19.62	-148	T CCTTACACTATTCACACTTC	T CCTTACACTATTCACACTTC
Cs7g07390	Minus	19.62	-581	T CTTTTCATTCTCAATCCTTG	CAAGGATTGAGAATGAAAAG A
Cs7g10220	Plus	19.62	-402	T ACTTTCAACCTTTGACTTTT	T ACTTTCAACCTTTGACTTTT
Cs7g17890	Plus	19.62	-50	T CTCTTAAATCTTGGTCCTTA	T CTCTTAAATCTTGGTCCTTA
Cs9g13650	Plus	19.62	-506	T ACTTTCAATCTTTGACTTAT	T ACTTTCAATCTTTGACTTAT
Cs1g06280	Plus	19.64	-818	T CCATTCAATTTAATGCGTTT	T CCATTCAATTTAATGCGTTT
Cs1g06290	Minus	19.64	-140	T CCATTCAATTTAATGCGTTT	AAACGCATTAAATTGAATGG A
Cs2g19020	Plus	19.64	-936	T CCTTTCCTTCAAATCCCTAA	T CCTTTCCTTCAAATCCCTAA
Cs3g08520	Plus	19.64	-148	T CCTTTCTCTCTCATCCCAAA	T CCTTTCTCTCTCATCCCAAA
Cs5g01330	Minus	19.64	-237	T TCTCTAAAATTTTTGCCTTG	CAAGGCAAAAATTTTAGAGA A
Cs8g11900	Plus	19.64	-705	T CCTCTCTCTCATTTCCCTCA	T CCTCTCTCTCATTTCCCTCA
Cs8g16400	Plus	19.64	-522	T CGTTTCACCTTCCTGCCTTG	T CGTTTCACCTTCCTGCCTTG
orange1.1t02680	Minus	19.64	-567	T TGTCTCAATCCTTTTCCTTG	CAAGGAAAAGGATTGAGACA A
Cs2g16390	Plus	19.65	-174	T CCATTCAATATCTTATCATC	T CCATTCAATATCTTATCATC
Cs3g25990	Plus	19.65	-782	T TCCACCAATCTTGTCACTTA	T TCCACCAATCTTGTCACTTA
Cs3g11630	Plus	19.65	-174	T TCTTTCAAAATATTCCCATA	T TCTTTCAAAATATTCCCATA
Cs5g34390	Minus	19.65	-354	T TCTTTCAAACTTATCCAAAA	TTTTGGATAAGTTTGAAAGA A
Cs5g20120	Plus	19.65	-88	T CCTAACAATATTGTCCTTCA	T CCTAACAATATTGTCCTTCA
Cs5g22760	Minus	19.65	-894	T CTTTTCAATCTCAGCCGTTG	CAACGGCTGAGATTGAAAAG A
Cs5g29570	Plus	19.65	-657	T CCCTTCAATAATACCCTTTA	T CCCTTCAATAATACCCTTTA
Cs7g16760	Plus	19.65	-903	T CCTTCCAATCCCATAATTTC	T CCTTCCAATCCCATAATTTC
Cs9g07710	Minus	19.65	-140	T CTTTTCAATTTTTTTCTTTC	GAAAGAAAAAAATTGAAAAG A
orange1.1t03441	Plus	19.65	-830	T CATATCAATTTTAACCCTAA	T CATATCAATTTTAACCCTAA
orange1.1t02916	Plus	19.65	-992	T CAAAACAATCTTTTATCTTC	T CAAAACAATCTTTTATCTTC
orange1.1t02731	Plus	19.65	-662	T ATTTTCAAACATGTCCCTAA	T ATTTTCAAACATGTCCCTAA
Cs6g19710	Plus	19.66	-306	T CCTCTCCTTTTTTTTCCTTG	T CCTCTCCTTTTTTTTCCTTG
Cs6g13330	Plus	19.66	-73	T ACTTTCAATCTCTGAACGTG	T ACTTTCAATCTCTGAACGTG
Cs7g22140	Minus	19.66	-800	T CAATTCTATCGTAAGCCTTG	CAAGGCTTACGATAGAATTG A
Cs9g08260	Minus	19.66	-225	T CATCTCTAGCATCTGCCTTG	CAAGGCAGATGCTAGAGATG A
orange1.1t00155	Plus	19.66	-294	T CATTTAAATCTATGGCCGTA	T CATTTAAATCTATGGCCGTA
Cs1g05170	Minus	19.67	-440	T TCTTTCAATATTATGCTATT	AATAGCATAATATTGAAAGA A
Cs7g01360	Minus	19.67	-872	T CCCTTAAATCTTTTGTTTTT	AAAAACAAAAGATTTAAGGG A
Cs8g15660	Plus	19.67	-967	T ATCTTCAATCTTCTGCTTTT	T ATCTTCAATCTTCTGCTTTT
Cs8g09655	Plus	19.67	-931	T TTTATCAATCTTTTTCATTG	T TTTATCAATCTTTTTCATTG
orange1.1t00600	Plus	19.67	-844	T TCTATCACTATTTTGCTTTG	T TCTATCACTATTTTGCTTTG
Cs1g12640	Minus	19.68	-646	T CCAATAAAAATTATGCCTAA	TTAGGCATAATTTTTATTGG A
Cs1g02970	Minus	19.68	-982	T GATTTCAAGCTAGTGCCTAG	CTAGGCACTAGCTTGAAATC A
Cs1g02170	Minus	19.68	-680	T CCATTAAATAATTAGCCATA	TATGGCTAATTATTTAATGG A
Cs2g06020	Minus	19.68	-902	T CCCTTAAACCTCCTACATAG	CTATGTAGGAGGTTTAAGGG A
Cs4g12400	Minus	19.68	-760	T CCTTGCAATCTAGTGGAATG	CATTCCACTAGATTGCAAGG A
Cs6g17150	Minus	19.68	-912	T CCCTTCAACATATTGCATCA	TGATGCAATATGTTGAAGGG A
Cs7g26420	Plus	19.68	-37	T ACTTCAAATCATATGCCAAA	T ACTTCAAATCATATGCCAAA
orange1.1t00148	Plus	19.68	-308	T CATTTCAAAAATATGCCACA	T CATTTCAAAAATATGCCACA
Cs2g04780	Plus	19.69	-364	T ACTTTTCATCTTCACCCTCA	T ACTTTTCATCTTCACCCTCA
Cs7g22580	Minus	19.69	-839	T CCTTTCCTTTTTTTTCCTTT	AAAGGAAAAAAAAGGAAAGG A
Cs1g10875	Plus	19.7	-659	T TCTCTCATTCTTCTCCCCTC	T TCTCTCATTCTTCTCCCCTC
Cs2g11000	Minus	19.71	-985	T CTTTTCAATATTTTTCTTTT	AAAAGAAAAATATTGAAAAG A
Cs3g26160	Minus	19.71	-951	T TTTTTCAATCTTATTACTTT	AAAGTAATAAGATTGAAAAA A
Cs3g09150	Plus	19.71	-927	T AATTACGATATTGTACCTTA	T AATTACGATATTGTACCTTA
Cs4g19930	Minus	19.71	-456	T CATTTCAATTTTTTTCTTTT	AAAAGAAAAAAATTGAAATG A
Cs5g13920	Minus	19.71	-897	T ACTTGGAATCTTGTGCCTAT	ATAGGCACAAGATTCCAAGT A
Cs5g13920	Minus	19.71	-530	T ACTTGGAATCTTGTGCCTAT	ATAGGCACAAGATTCCAAGT A
Cs7g22200	Plus	19.71	-826	T TCTTTCAATATTCTTTCTTT	T TCTTTCAATATTCTTTCTTT
Cs8g19880	Plus	19.71	-188	T CATTTCAATCTTTTTTTTTT	T CATTTCAATCTTTTTTTTTT
Cs8g10950	Minus	19.71	-254	T CCTTTCAATATTTTTTTTTT	AAAAAAAAAATATTGAAAGG A
Cs8g17170	Plus	19.71	-386	T CATATAGATCTTTTACATTA	T CATATAGATCTTTTACATTA
Cs9g06430	Minus	19.71	-578	T AGTCTCAATCTGATTCCTTG	CAAGGAATCAGATTGAGACT A
orange1.1t00402	Minus	19.71	-918	T AAAATCCATCTTATGCCCTA	TAGGGCATAAGATGGATTTT A
Cs2g15290	Plus	19.72	-378	T ACGTTCAATATTTAACCATC	T ACGTTCAATATTTAACCATC
Cs3g18700	Plus	19.72	-264	T ACTTTCAAACGTGTCACTCA	T ACTTTCAAACGTGTCACTCA
Cs3g23970	Plus	19.72	-250	T TCATTCAAATATTTACCTTA	T TCATTCAAATATTTACCTTA
Cs3g13170	Plus	19.72	-211	T CCATTAAATATAAAACCTTT	T CCATTAAATATAAAACCTTT
Cs3g21800	Plus	19.72	-543	T CCTTACAATAATTTTACTAA	T CCTTACAATAATTTTACTAA
Cs4g12540	Minus	19.72	-288	T CGTTTAAGTCTTATGGCTTG	CAAGCCATAAGACTTAAACG A
Cs5g01490	Plus	19.72	-381	T CCATTAAATATAAAACCTTT	T CCATTAAATATAAAACCTTT
Cs5g10020	Plus	19.72	-46	T CCTTCTCCTCTTTTCACTTA	T CCTTCTCCTCTTTTCACTTA
Cs5g29570	Minus	19.72	-837	T CCATTCATTCACGTGACTTC	GAAGTCACGTGAATGAATGG A
Cs6g13280	Minus	19.72	-133	T CCTATCATAAATATCCCTTG	CAAGGGATATTTATGATAGG A
Cs6g06970	Plus	19.72	-392	T ACGTTCAATATTTAACCATC	T ACGTTCAATATTTAACCATC
Cs7g23360	Minus	19.72	-379	T CCTATAAATCTTGTACAAAT	ATTTGTACAAGATTTATAGG A
Cs7g02900	Minus	19.72	-257	T CCTACCAATAATGTACATTT	AAATGTACATTATTGGTAGG A
Cs9g11450	Minus	19.72	-505	T CACATCAATATTTTACCATT	AATGGTAAAATATTGATGTG A
Cs9g10090	Minus	19.72	-46	T CCTTCCAAACTTTATAATTA	TAATTATAAAGTTTGGAAGG A
orange1.1t03604	Plus	19.72	-479	T CCATTAAATATAAAACCTTT	T CCATTAAATATAAAACCTTT
orange1.1t00716	Plus	19.72	-778	T AATTTCAAACTAAATCCTTA	T AATTTCAAACTAAATCCTTA
orange1.1t00889	Plus	19.72	-112	T TCTTTTAACCTTTTACCCAA	T TCTTTTAACCTTTTACCCAA
orange1.1t04170	Minus	19.72	-783	T ACTTACAATCTTCTTCACAA	TTGTGAAGAAGATTGTAAGT A
orange1.1t01852	Plus	19.72	-389	T ACGTTCAATATTTAACCATC	T ACGTTCAATATTTAACCATC
orange1.1t02356	Minus	19.72	-990	T CCATTCAATAATGTACATCT	AGATGTACATTATTGAATGG A
orange1.1t04501	Minus	19.72	-691	T CCATTAAATATAAAACCTTT	AAAGGTTTTATATTTAATGG A
orange1.1t04149	Plus	19.72	-997	T CCTATCAAACCTCTTAATTA	T CCTATCAAACCTCTTAATTA
orange1.1t00167	Plus	19.72	-154	T CCTCTCATTACACTCCCTTG	T CCTCTCATTACACTCCCTTG
Cs2g09240	Minus	19.73	-468	T CCTTTCCGTCTTTTGCATGT	ACATGCAAAAGACGGAAAGG A
orange1.1t04201	Minus	19.73	-450	T GCTTTCAATACTCTAAATTA	TAATTTAGAGTATTGAAAGC A
Cs1g09320	Minus	19.74	-660	T CATTTCAATATGCTTTCTTG	CAAGAAAGCATATTGAAATG A
Cs2g13900	Minus	19.74	-438	T GCCTTCAAACCTTTGACTTC	GAAGTCAAAGGTTTGAAGGC A
Cs3g13840	Minus	19.74	-924	T GCTTTAAATCCATTCCCATG	CATGGGAATGGATTTAAAGC A
Cs5g22340	Plus	19.74	-601	T CCTCTGAATCATCTCCACTG	T CCTCTGAATCATCTCCACTG
Cs5g13030	Plus	19.74	-152	T CTTGTCAATTTTTTGTCTTA	T CTTGTCAATTTTTTGTCTTA
Cs7g17040	Minus	19.74	-990	T CCTTCCATTCTTCGACCCCA	TGGGGTCGAAGAATGGAAGG A
orange1.1t01317	Minus	19.74	-83	T GCCTTCAATCCAGTGACTTC	GAAGTCACTGGATTGAAGGC A
Cs2g08220	Minus	19.75	-833	T CCTTCAACTCTTCCAACTTT	AAAGTTGGAAGAGTTGAAGG A
Cs2g03180	Plus	19.75	-387	T TATTTCAATCTTATCCTTCC	T TATTTCAATCTTATCCTTCC
Cs3g24230	Plus	19.75	-982	T CCTCTTACTCTTCTCGCTTC	T CCTCTTACTCTTCTCGCTTC
Cs5g31720	Minus	19.75	-297	T AATTCCACTCTTCCACCTTT	AAAGGTGGAAGAGTGGAATT A
Cs5g02420	Minus	19.75	-81	T CCTTTGAATATGCTTCCTTT	AAAGGAAGCATATTCAAAGG A
Cs5g08430	Minus	19.75	-33	T CCTTTCCAAATTACACATTT	AAATGTGTAATTTGGAAAGG A
Cs6g07700	Minus	19.75	-894	T CTTTTCAATTCTTTCCATTC	GAATGGAAAGAATTGAAAAG A
Cs7g18470	Minus	19.75	-261	T CAATTCACTATTATACCATT	AATGGTATAATAGTGAATTG A
Cs8g06310	Plus	19.75	-477	T TCTCTAAATCTTTTCTCTTC	T TCTCTAAATCTTTTCTCTTC
Cs9g12530	Minus	19.75	-392	T TCTTCTCATCTTATACCTCA	TGAGGTATAAGATGAGAAGA A
orange1.1t05449	Minus	19.75	-289	T CTTTTCCATTTATCACCTTA	TAAGGTGATAAATGGAAAAG A
Cs1g06900	Plus	19.76	-619	T CCTTTCAGTCTTCCCCATCT	T CCTTTCAGTCTTCCCCATCT
Cs3g08260	Plus	19.76	-820	T CATTTCTATCTTGTTCCCAC	T CATTTCTATCTTGTTCCCAC
Cs5g09930	Plus	19.76	-825	T CCTTTCACTATTACAACTGC	T CCTTTCACTATTACAACTGC
Cs7g31670	Plus	19.76	-370	T CATTTCACTGTTGTAAATTA	T CATTTCACTGTTGTAAATTA
Cs8g20770	Plus	19.76	-846	T CCTTTCATACTTCTTACTCC	T CCTTTCATACTTCTTACTCC
orange1.1t00202	Plus	19.76	-205	T CCTTTCATACTTGATACTTC	T CCTTTCATACTTGATACTTC
orange1.1t01281	Minus	19.76	-309	T CAATTCAGCCTTGTTCCTTC	GAAGGAACAAGGCTGAATTG A
Cs3g07920	Minus	19.77	-337	T ATTTTCAAACTCATCCATTG	CAATGGATGAGTTTGAAAAT A
Cs4g09990	Minus	19.77	-881	T CATTTCAACTATTTGCATTC	GAATGCAAATAGTTGAAATG A
Cs6g15350	Minus	19.77	-420	T CATTTCAATTCATTCCATTG	CAATGGAATGAATTGAAATG A
Cs7g18500	Minus	19.77	-348	T ATTTTCAAACTCATCCATTG	CAATGGATGAGTTTGAAAAT A
orange1.1t05515	Plus	19.77	-197	T TACTTAAATCTTCAGCCTTC	T TACTTAAATCTTCAGCCTTC
orange1.1t04274	Plus	19.77	-230	T TCTTTAAATATTCTCCCAAG	T TCTTTAAATATTCTCCCAAG
orange1.1t04393	Minus	19.78	-495	T ACATTCAACCTTTTTCGTTC	GAACGAAAAAGGTTGAATGT A
Cs1g02300	Minus	19.79	-57	T CCTTCCTATTACTTACCTTG	CAAGGTAAGTAATAGGAAGG A
Cs2g21085	Plus	19.79	-88	T CTTTTCAATCCGTAAACTTA	T CTTTTCAATCCGTAAACTTA
Cs2g09920	Minus	19.79	-688	T CCTTGGAATCATGTCCATTC	GAATGGACATGATTCCAAGG A
Cs2g30220	Plus	19.79	-342	T CCTTTCGATCATCCGTCTCA	T CCTTTCGATCATCCGTCTCA
Cs3g16150	Plus	19.79	-495	T TCTTTCAAGCATTCAACTTA	T TCTTTCAAGCATTCAACTTA
Cs4g07830	Plus	19.79	-916	T CCTTCTAAGCATTTAACTTA	T CCTTCTAAGCATTTAACTTA
Cs8g17780	Minus	19.79	-505	T TCTTACAAGATTTTACCATA	TATGGTAAAATCTTGTAAGA A
Cs8g17770	Plus	19.79	-189	T TCTTACAAGATTTTACCATA	T TCTTACAAGATTTTACCATA
orange1.1t05425	Minus	19.79	-680	T CATTTCAATCGTTTATCCAA	TTGGATAAACGATTGAAATG A
orange1.1t00369	Minus	19.79	-47	T CCTTATTATCATTTACCATG	CATGGTAAATGATAATAAGG A
orange1.1t02658	Plus	19.79	-108	T CTTCTCAAAATTCGACCTTA	T CTTCTCAAAATTCGACCTTA
orange1.1t02643	Plus	19.79	-522	T CTTTTCAAAATTTGACCTCA	T CTTTTCAAAATTTGACCTCA
orange1.1t02641	Plus	19.79	-536	T CTTTTCAAAATTTGACCTCA	T CTTTTCAAAATTTGACCTCA
orange1.1t03425	Plus	19.79	-520	T TCTTTAAACCTTTTACCAGA	T TCTTTAAACCTTTTACCAGA
Cs5g16910	Plus	19.8	-143	T AACTCCAATCTCTTGACTTG	T AACTCCAATCTCTTGACTTG
Cs5g20040	Minus	19.8	-908	T CATTACAAAATTTTGACATG	CATGTCAAAATTTTGTAATG A
orange1.1t05395	Plus	19.8	-985	T CAACTCAATCTACTGAATTG	T CAACTCAATCTACTGAATTG
Cs1g26830	Minus	19.81	-845	T CATTTCCAACTTTTCATTTG	CAAATGAAAAGTTGGAAATG A
Cs2g25520	Minus	19.81	-995	T CCATTCAATCTATCGTGTTA	TAACACGATAGATTGAATGG A
Cs3g17620	Plus	19.81	-380	T TCTTATAATTTTCTCCCTTA	T TCTTATAATTTTCTCCCTTA
Cs4g09130	Plus	19.81	-25	T CCTTACAATTTTACACGATG	T CCTTACAATTTTACACGATG
Cs4g02400	Plus	19.81	-965	T TTTTTCAATCTTGTCCTTCA	T TTTTTCAATCTTGTCCTTCA
Cs7g31790	Minus	19.81	-432	T CTTTTCCATATTTTCACATG	CATGTGAAAATATGGAAAAG A
Cs7g30100	Minus	19.81	-381	T CCTTACAATCTTTAAGTTAG	CTAACTTAAAGATTGTAAGG A
Cs8g07610	Minus	19.81	-327	T GCCTTCAATCTTGTATCAAG	CTTGATACAAGATTGAAGGC A
Cs8g02080	Plus	19.81	-75	T CTTTTAAAAATTATTCCTTC	T CTTTTAAAAATTATTCCTTC
Cs9g10480	Plus	19.81	-775	T CTTTCGAAACTTTTGCCCTA	T CTTTCGAAACTTTTGCCCTA
orange1.1t01913	Plus	19.81	-771	T CCTTTCCATGTTCTCCATCT	T CCTTTCCATGTTCTCCATCT
orange1.1t02502	Minus	19.81	-943	T TTATTCAATCTTATCCTTTA	TAAAGGATAAGATTGAATAA A
orange1.1t03630	Minus	19.81	-908	T CCTTTTCATAATATCACTTG	CAAGTGATATTATGAAAAGG A
Cs2g15700	Plus	19.82	-790	T TCTTTCATTCTCATTCCATA	T TCTTTCATTCTCATTCCATA
Cs5g30180	Minus	19.82	-132	T CCTTCCATTCTTTAATCTTT	AAAGATTAAAGAATGGAAGG A
Cs7g07950	Plus	19.82	-886	T TATATCACTCGTATACCTTA	T TATATCACTCGTATACCTTA
Cs7g06080	Plus	19.82	-475	T TCTTTCATTCTCATTCCCTA	T TCTTTCATTCTCATTCCCTA
orange1.1t04115	Plus	19.82	-538	T CTTTTCCAAATTTGACCTTA	T CTTTTCCAAATTTGACCTTA
orange1.1t04160	Plus	19.82	-109	T CTTTTCCAAATTTGACCTTA	T CTTTTCCAAATTTGACCTTA
Cs1g14040	Minus	19.83	-374	T ACACTCACTCTTATGAATTG	CAATTCATAAGAGTGAGTGT A
orange1.1t00478	Plus	19.83	-23	T ACTCTCACTATTCAGCATTG	T ACTCTCACTATTCAGCATTG
Cs1g04180	Minus	19.84	-41	T CTCTTCAAACTTCTAGCTTT	AAAGCTAGAAGTTTGAAGAG A
Cs1g05870	Plus	19.84	-768	T ATTTCCAATTTTCTGCCATA	T ATTTCCAATTTTCTGCCATA
Cs2g19730	Minus	19.84	-531	T AATTAAAATCATATGCCTTT	AAAGGCATATGATTTTAATT A
Cs2g03730	Plus	19.84	-808	T CATTTCAATTTCTTGCTTCA	T CATTTCAATTTCTTGCTTCA
Cs2g16380	Plus	19.84	-387	T CATTTAAAACATATTCATTG	T CATTTAAAACATATTCATTG
Cs2g05300	Plus	19.84	-480	T CTTTTCAAAATTTAACTTTG	T CTTTTCAAAATTTAACTTTG
Cs2g20080	Minus	19.84	-58	T CATTTAAATAATAATCCTTG	CAAGGATTATTATTTAAATG A
Cs2g06060	Plus	19.84	-656	T TTTTCCAATCTTGTAACCTG	T TTTTCCAATCTTGTAACCTG
Cs3g04690	Minus	19.84	-791	T CTCTTCAAAATTTTGTCTTA	TAAGACAAAATTTTGAAGAG A
Cs3g21110	Plus	19.84	-359	T CCTTTCAATTTTTTAATAAG	T CCTTTCAATTTTTTAATAAG
Cs4g08960	Plus	19.84	-457	T ACTATAAATCTAATTCATTG	T ACTATAAATCTAATTCATTG
Cs5g26160	Minus	19.84	-943	T TCCTTCAATCTTGCAATTTG	CAAATTGCAAGATTGAAGGA A
Cs5g20173	Plus	19.84	-575	T TAATTTAATCTTTTGCCCTA	T TAATTTAATCTTTTGCCCTA
Cs5g21780	Plus	19.84	-230	T ACCTTCAACATTGTTACTTG	T ACCTTCAACATTGTTACTTG
Cs5g31090	Minus	19.84	-683	T CCTTTTAATCTCTTGATATA	TATATCAAGAGATTAAAAGG A
Cs5g34280	Plus	19.84	-417	T ATTTTTAATCATGAGCCTTA	T ATTTTTAATCATGAGCCTTA
Cs6g14980	Plus	19.84	-217	T TCTCATAATCTTCTACATTG	T TCTCATAATCTTCTACATTG
Cs6g10060	Minus	19.84	-619	T CCATTCAATTTTAAAATTTG	CAAATTTTAAAATTGAATGG A
Cs7g16590	Minus	19.84	-944	T TCTTCCAATTTTGTGCAATA	TATTGCACAAAATTGGAAGA A
Cs7g02630	Minus	19.84	-596	T CCCTTGAATTTTCATCCTTA	TAAGGATGAAAATTCAAGGG A
Cs7g20040	Plus	19.84	-341	T ACTTTCAAAATTGTCCATGG	T ACTTTCAAAATTGTCCATGG
Cs8g13420	Minus	19.84	-37	T CGTTATAATCTCGTTCCTTA	TAAGGAACGAGATTATAACG A
Cs8g13570	Minus	19.84	-40	T CGTTATAATCTTGTTCCTCA	TGAGGAACAAGATTATAACG A
Cs8g13430	Minus	19.84	-793	T CGTTATAATCTCGTTCCTTA	TAAGGAACGAGATTATAACG A
Cs8g16190	Plus	19.84	-204	T CAATTCAATCATTTTAATTG	T CAATTCAATCATTTTAATTG
Cs9g12580	Plus	19.84	-753	T CCTTTCAATCTTACTTGTCA	T CCTTTCAATCTTACTTGTCA
Cs9g15850	Plus	19.84	-480	T CTTTTCAAAATTTAACTTTG	T CTTTTCAAAATTTAACTTTG
orange1.1t04887	Plus	19.84	-944	T CTATCAAATTTTATGCCTTA	T CTATCAAATTTTATGCCTTA
orange1.1t05939	Plus	19.84	-353	T CTTTTTAATCCTTTACAATG	T CTTTTTAATCCTTTACAATG
orange1.1t00448	Minus	19.84	-869	T TGTTACAATCATTTACCTTT	AAAGGTAAATGATTGTAACA A
orange1.1t04026	Plus	19.84	-621	T AATTTCAAAATTTCTCCTTG	T AATTTCAAAATTTCTCCTTG
orange1.1t02041	Minus	19.84	-667	T CATTTCAACCTTTTGAAATT	AATTTCAAAAGGTTGAAATG A
orange1.1t01775	Plus	19.84	-713	T ATTTTCAATTTCTCGCCTTA	T ATTTTCAATTTCTCGCCTTA
orange1.1t05066	Plus	19.84	-698	T TCTTTCAAAATTATACTTAG	T TCTTTCAAAATTATACTTAG
orange1.1t06035	Plus	19.84	-360	T CTTTTTAATCCTTTACAATG	T CTTTTTAATCCTTTACAATG
Cs4g12920	Minus	19.85	-506	T GCTTTCAATTTTTTAAGTTA	TAACTTAAAAAATTGAAAGC A
Cs3g23810	Minus	19.86	-701	T AATGTCAATCATTGACCTTA	TAAGGTCAATGATTGACATT A
Cs3g02140	Minus	19.86	-122	T CCTTTCTCTCTCCTTCTTTA	TAAAGAAGGAGAGAGAAAGG A
Cs8g17080	Minus	19.86	-746	T AATGTCAATCATTGACCTTA	TAAGGTCAATGATTGACATT A
Cs9g18930	Plus	19.86	-270	T CCTTTCATGCCTTTGACTAA	T CCTTTCATGCCTTTGACTAA
Cs1g01380	Plus	19.87	-566	T CCTTTAAATTTTCTTTCTAA	T CCTTTAAATTTTCTTTCTAA
Cs1g06230	Plus	19.87	-365	T CCATACAATCAGATGCCTAT	T CCATACAATCAGATGCCTAT
Cs3g25770	Minus	19.87	-96	T CTTTTCAATCCTTTTTATTA	TAATAAAAAGGATTGAAAAG A
Cs3g09670	Minus	19.87	-530	T CCATTTAATCTTTTAATTTT	AAAATTAAAAGATTAAATGG A
Cs5g29380	Plus	19.87	-755	T CCTTTTAACCTTCTTTATTA	T CCTTTTAACCTTCTTTATTA
Cs7g27790	Plus	19.87	-516	T TCTTTAAATTTTCAACCTTT	T TCTTTAAATTTTCAACCTTT
Cs9g01440	Plus	19.87	-51	T TAATTTAATCTTGTTCCTTA	T TAATTTAATCTTGTTCCTTA
orange1.1t01996	Plus	19.87	-502	T CTTGTCCTTCTTTTCCCTTA	T CTTGTCCTTCTTTTCCCTTA
Cs1g13920	Minus	19.88	-237	T CCTTTTGATCTTTTCTCTAG	CTAGAGAAAAGATCAAAAGG A
Cs1g13930	Plus	19.88	-57	T CCTTTTGATCTTTTCTCTAG	T CCTTTTGATCTTTTCTCTAG
Cs1g14650	Minus	19.88	-913	T CCCTAAAATAAATTACCTTA	TAAGGTAATTTATTTTAGGG A
Cs2g15740	Minus	19.88	-837	T CATCACAACATTCTACCATA	TATGGTAGAATGTTGTGATG A
Cs4g14430	Plus	19.88	-290	T CATTGCAATTTTCTCTCTTA	T CATTGCAATTTTCTCTCTTA
Cs5g04630	Plus	19.88	-39	T CCTTTAAATCCCACAACTAA	T CCTTTAAATCCCACAACTAA
Cs7g13010	Minus	19.88	-126	T CTTTTCACTCTCTTTGCTTA	TAAGCAAAGAGAGTGAAAAG A
Cs7g30170	Plus	19.88	-409	T CATATCAATAATTTACCAAA	T CATATCAATAATTTACCAAA
Cs7g19330	Plus	19.88	-369	T CCTTTAAAGATTTTCACTTT	T CCTTTAAAGATTTTCACTTT
Cs7g25370	Minus	19.88	-814	T CCTTCAAATCTGGTAGCCTG	CAGGCTACCAGATTTGAAGG A
Cs7g20510	Plus	19.88	-830	T ACAACAAATCTTCTACCCTA	T ACAACAAATCTTCTACCCTA
Cs8g03650	Minus	19.88	-521	T CCCATAAATATCCTACCTAA	TTAGGTAGGATATTTATGGG A
Cs8g16830	Plus	19.88	-841	T CCTCTAAACAATCAACCTTA	T CCTCTAAACAATCAACCTTA
Cs9g05350	Plus	19.88	-613	T ACTTTCAACCATGTAACACA	T ACTTTCAACCATGTAACACA
Cs9g08520	Minus	19.88	-700	T ACTATCAATCATTTAACCAA	TTGGTTAAATGATTGATAGT A
orange1.1t02253	Plus	19.88	-149	T CCCTGAAATCTTATAGCATG	T CCCTGAAATCTTATAGCATG
Cs2g02210	Plus	19.9	-790	T CCCTCCAATCAGATTCCTTT	T CCCTCCAATCAGATTCCTTT
Cs2g02220	Minus	19.9	-781	T CCCTCCAATCAGATTCCTTT	AAAGGAATCTGATTGGAGGG A
orange1.1t01433	Plus	19.9	-71	T CCTCTCAATCTGTCTCCTCT	T CCTCTCAATCTGTCTCCTCT
Cs1g01330	Minus	19.91	-749	T ACTTTCAAGCTTTTTCGCTA	TAGCGAAAAAGCTTGAAAGT A
Cs2g27350	Minus	19.91	-705	T CTTTTTACTCTTTTAACTTT	AAAGTTAAAAGAGTAAAAAG A
Cs3g22920	Minus	19.91	-345	T ACTTTCACTTTTCTTCTTTA	TAAAGAAGAAAAGTGAAAGT A
Cs3g09220	Plus	19.91	-81	T ATTTTAAATCATGTGCCTGA	T ATTTTAAATCATGTGCCTGA
Cs4g17060	Plus	19.91	-766	T AATTTCCAACTTAAACCTAA	T AATTTCCAACTTAAACCTAA
Cs4g20510	Plus	19.91	-329	T CATTACACTATTAAACCATA	T CATTACACTATTAAACCATA
Cs4g07380	Plus	19.91	-317	T ACTTTAAATCTCTACACTTC	T ACTTTAAATCTCTACACTTC
Cs7g26920	Minus	19.91	-133	T ACTTTCAAAAATATCCATTC	GAATGGATATTTTTGAAAGT A
Cs8g05520	Plus	19.91	-160	T ACTTTTAAGCTTCTGCATCA	T ACTTTTAAGCTTCTGCATCA
orange1.1t02031	Plus	19.91	-892	T TCTTTTCATCTTGTAACTTT	T TCTTTTCATCTTGTAACTTT
orange1.1t01950	Minus	19.91	-175	T CCTTTTCATTTTTTAACTTT	AAAGTTAAAAAATGAAAAGG A
orange1.1t01212	Minus	19.91	-857	T TTTTTCACTATTTTTCCTTA	TAAGGAAAAATAGTGAAAAA A
orange1.1t01951	Minus	19.91	-177	T CCTTTTCATTTTTTAACTTT	AAAGTTAAAAAATGAAAAGG A
orange1.1t04848	Plus	19.91	-329	T CATTACACTATTAAACCATA	T CATTACACTATTAAACCATA
orange1.1t04978	Minus	19.91	-336	T CATTTCACACTTTTAACAAA	TTTGTTAAAAGTGTGAAATG A
Cs7g08360	Minus	19.92	-952	T ACACTCTATCATTTCCCTTA	TAAGGGAAATGATAGAGTGT A
Cs7g16640	Minus	19.92	-812	T CCTTTTTATTTTTTTCCTTC	GAAGGAAAAAAATAAAAAGG A
Cs7g10210	Plus	19.92	-601	T CAATCCATTCATTTCCCTTA	T CAATCCATTCATTTCCCTTA
Cs7g07290	Plus	19.92	-974	T CCCTTCATTCCCTTCACTTA	T CCCTTCATTCCCTTCACTTA
orange1.1t03645	Plus	19.92	-77	T TCTTTCATTTTTCTTCCTTC	T TCTTTCATTTTTCTTCCTTC
Cs1g19240	Minus	19.93	-778	T CCCACCAATCTTCCTCCCTC	GAGGGAGGAAGATTGGTGGG A
Cs2g24390	Minus	19.93	-907	T CAATTCAATTCTTTGGCTTG	CAAGCCAAAGAATTGAATTG A
Cs3g03270	Plus	19.93	-165	T CTTTTCACTGTTTTCCTTTG	T CTTTTCACTGTTTTCCTTTG
Cs3g19710	Minus	19.93	-267	T ATTTTCAATCCCATGCGTTG	CAACGCATGGGATTGAAAAT A
Cs8g02150	Minus	19.93	-178	T CCTTTCAACCCTGACCCCCT	AGGGGGTCAGGGTTGAAAGG A
orange1.1t01848	Plus	19.93	-718	T CCTTTCTTTCTCTTTCCTTT	T CCTTTCTTTCTCTTTCCTTT
orange1.1t00541	Minus	19.93	-701	T CCATTCAATGTTGTGATCTG	CAGATCACAACATTGAATGG A
Cs2g31250	Plus	19.94	-423	T ACTTTCAATTGTATAACTTT	T ACTTTCAATTGTATAACTTT
Cs2g06530	Plus	19.94	-135	T GCTTTCAATCATGTAACACC	T GCTTTCAATCATGTAACACC
Cs2g03510	Plus	19.94	-998	T CTGTTCAATCTTTTATTTTA	T CTGTTCAATCTTTTATTTTA
Cs3g10480	Plus	19.94	-45	T CCTCTCAAACTCACCCCGTC	T CCTCTCAAACTCACCCCGTC
Cs3g04750	Plus	19.94	-725	T TATTTAAATCTTCTTCCTGA	T TATTTAAATCTTCTTCCTGA
Cs3g17200	Minus	19.94	-793	T CCTGCCACACTTATTCCTTT	AAAGGAATAAGTGTGGCAGG A
Cs3g07990	Minus	19.94	-695	T CCATTAAATGTTTTCCCACA	TGTGGGAAAACATTTAATGG A
Cs4g06360	Plus	19.94	-513	T TTTGTTAATCTTGTACCTTA	T TTTGTTAATCTTGTACCTTA
Cs4g13030	Plus	19.94	-928	T CCTTCCAATCTCGGCCCCAC	T CCTTCCAATCTCGGCCCCAC
Cs5g20030	Minus	19.94	-908	T GCTTTCAAACTTTCAACTAC	GTAGTTGAAAGTTTGAAAGC A
Cs5g32760	Minus	19.94	-489	T CCTGTAAATATTTTTCTTTA	TAAAGAAAAATATTTACAGG A
Cs5g01160	Minus	19.94	-881	T CATCCGAATCTCTTCCCTTA	TAAGGGAAGAGATTCGGATG A
Cs5g32040	Plus	19.94	-204	T CCTCTGAATACTCTCCCATA	T CCTCTGAATACTCTCCCATA
Cs8g13860	Minus	19.94	-954	T CCTTTCAATCTCCTCAGCAA	TTGCTGAGGAGATTGAAAGG A
orange1.1t01966	Plus	19.94	-494	T CTTTTCCTCCTTTTGACTTG	T CTTTTCCTCCTTTTGACTTG
orange1.1t04830	Plus	19.94	-102	T CTTTTCTCCATTTTGCCTTG	T CTTTTCTCCATTTTGCCTTG
Cs2g03780	Plus	19.96	-908	T GATTTCAATTTCCTTCCTTG	T GATTTCAATTTCCTTCCTTG
Cs3g09600	Plus	19.96	-994	T TCTCTAAATGTTCTTCCTTG	T TCTCTAAATGTTCTTCCTTG
Cs3g15300	Minus	19.96	-493	T CCATTGAATCTTTTGTATTT	AAATACAAAAGATTCAATGG A
Cs5g12760	Minus	19.96	-270	T GATTTCAATTTCCTTCCTTG	CAAGGAAGGAAATTGAAATC A
Cs5g02560	Plus	19.96	-742	T GATTTCAATTTCCTTCCTTG	T GATTTCAATTTCCTTCCTTG
Cs6g14760	Minus	19.96	-126	T AATTTCAATTTATTGCTTTG	CAAAGCAATAAATTGAAATT A
Cs6g17860	Minus	19.96	-354	T GCTTTCAATTTTGTTCAATG	CATTGAACAAAATTGAAAGC A
Cs6g14750	Plus	19.96	-821	T AATTTCAATTTATTGCTTTG	T AATTTCAATTTATTGCTTTG
Cs7g30690	Plus	19.96	-767	T CGTATCAATATTTTGTCTTT	T CGTATCAATATTTTGTCTTT
Cs7g30680	Minus	19.96	-291	T CGTATCAATATTTTGTCTTT	AAAGACAAAATATTGATACG A
Cs7g25800	Minus	19.96	-923	T GATTTCAATTTCCTTCCTTG	CAAGGAAGGAAATTGAAATC A
Cs7g18400	Plus	19.96	-232	T GCTTTCAATCATTTGATTTT	T GCTTTCAATCATTTGATTTT
orange1.1t01828	Minus	19.96	-349	T CTTCTCAATCTTATTAGTTG	CAACTAATAAGATTGAGAAG A
orange1.1t03462	Minus	19.96	-614	T GATTTCAATTTCCTTCCTTG	CAAGGAAGGAAATTGAAATC A
orange1.1t01042	Minus	19.96	-46	T AATTTCAATTTATTGCTTTG	CAAAGCAATAAATTGAAATT A
Cs1g10650	Minus	19.97	-873	T CCCTACACTCATCCCCCTTT	AAAGGGGGATGAGTGTAGGG A
Cs2g28720	Minus	19.97	-258	T TCCATCAATCTTTTAAATTC	GAATTTAAAAGATTGATGGA A
Cs2g06910	Minus	19.97	-697	T GATTTCAATCGTCTCTCTTG	CAAGAGAGACGATTGAAATC A
Cs2g09870	Plus	19.97	-143	T ACCATTAATATTTTCCCTTA	T ACCATTAATATTTTCCCTTA
Cs3g08870	Minus	19.97	-927	T CACTTCAATCATTTCATTTA	TAAATGAAATGATTGAAGTG A
Cs3g11950	Plus	19.97	-330	T TCTTTCAATCATAACAATTA	T TCTTTCAATCATAACAATTA
Cs4g10560	Minus	19.97	-602	T CCTTTTAATATAGCCCATTA	TAATGGGCTATATTAAAAGG A
Cs5g14820	Minus	19.97	-740	T CTTTTCAATCTATTCAATAA	TTATTGAATAGATTGAAAAG A
Cs5g14890	Minus	19.97	-650	T CTTTTCAATCTATTCAATAA	TTATTGAATAGATTGAAAAG A
Cs5g14870	Minus	19.97	-602	T CTTTTCAATCTATTCAATAA	TTATTGAATAGATTGAAAAG A
Cs6g09375	Minus	19.97	-24	T CTTTTCAAAATTTTCACTAA	TTAGTGAAAATTTTGAAAAG A
Cs7g02030	Minus	19.97	-395	T CCTTACAATTATCTAAATTC	GAATTTAGATAATTGTAAGG A
Cs7g13680	Minus	19.97	-398	T ACTTTTAACATTCTCCCTAA	TTAGGGAGAATGTTAAAAGT A
Cs7g16250	Plus	19.97	-261	T CCATCCCATCTCGTCCCATT	T CCATCCCATCTCGTCCCATT
Cs8g19400	Plus	19.97	-26	T GCTTCCACTCTTTTTGCTTG	T GCTTCCACTCTTTTTGCTTG
Cs8g08740	Plus	19.97	-626	T CTTCAAAATATTGTCCCTTA	T CTTCAAAATATTGTCCCTTA
Cs9g16480	Minus	19.97	-900	T TCTTTCAATCTACAAAATTC	GAATTTTGTAGATTGAAAGA A
orange1.1t03537	Plus	19.97	-94	T ATTTAAAATCTTAAACCTTC	T ATTTAAAATCTTAAACCTTC
orange1.1t03842	Plus	19.97	-733	T CCCTTCCATCCTCTCCCCAT	T CCCTTCCATCCTCTCCCCAT
Cs3g25960	Minus	19.98	-113	T CCTTTTTATCTTTTTACTTT	AAAGTAAAAAGATAAAAAGG A
Cs7g03230	Minus	19.98	-832	T GCTTTCACTAAAATCCCTTA	TAAGGGATTTTAGTGAAAGC A
Cs2g19910	Minus	19.99	-791	T AATTTCAATTTTTTTTCTTG	CAAGAAAAAAAATTGAAATT A
Cs4g02390	Minus	19.99	-966	T CCTTTCTAACTTGTCGCTAC	GTAGCGACAAGTTAGAAAGG A
orange1.1t00153	Plus	19.99	-320	T CCCAACAGTCTTATATCTTA	T CCCAACAGTCTTATATCTTA
Cs1g09640	Plus	20	-512	T ACATCAAATCTTCTGACATA	T ACATCAAATCTTCTGACATA
Cs1g06580	Minus	20	-892	T CATTCAAATCATTTGCAATA	TATTGCAAATGATTTGAATG A
Cs1g12510	Minus	20	-960	T CTTTTAAATCTTTTTGCTTT	AAAGCAAAAAGATTTAAAAG A
Cs1g15890	Plus	20	-975	T ATTTTCACTCTTCTTGCTTG	T ATTTTCACTCTTCTTGCTTG
Cs3g20910	Minus	20	-370	T CATATCAATCTTCCAAATCG	CGATTTGGAAGATTGATATG A
Cs3g20800	Minus	20	-785	T CAAAAAAATATTCTACCTTG	CAAGGTAGAATATTTTTTTG A
Cs3g13150	Minus	20	-765	T CAATTCAACCTTTAGAATTA	TAATTCTAAAGGTTGAATTG A
Cs5g19100	Plus	20	-28	T CATAAAAATCTTTCAACTTG	T CATAAAAATCTTTCAACTTG
Cs5g30645	Minus	20	-140	T CCTTTAAACAATGAAACTTG	CAAGTTTCATTGTTTAAAGG A
Cs5g04100	Plus	20	-268	T AATTACAATCTTAAACAATG	T AATTACAATCTTAAACAATG
Cs5g23570	Plus	20	-827	T ACCTTAAAACATCTACATTG	T ACCTTAAAACATCTACATTG
Cs3g14720	Plus	20.01	-743	T CTATTCAATCAAATAGCTTA	T CTATTCAATCAAATAGCTTA
Cs4g15070	Plus	20.01	-196	T TATTTCCATCATTTCACTTA	T TATTTCCATCATTTCACTTA
Cs6g07400	Plus	20.01	-217	T TCATTCAATGCTTAACCTTA	T TCATTCAATGCTTAACCTTA
Cs7g17630	Plus	20.01	-652	T CGCTTCAATCTTTCACTTCA	T CGCTTCAATCTTTCACTTCA
Cs8g08350	Plus	20.01	-373	T TAATTAACTCTTTTACCTTC	T TAATTAACTCTTTTACCTTC
Cs1g25850	Plus	20.02	-538	T CTTTTCTATCATCTCACTTC	T CTTTTCTATCATCTCACTTC
Cs2g25720	Plus	20.03	-766	T AACTTACAACTTTTGCCTTA	T AACTTACAACTTTTGCCTTA
Cs4g02960	Plus	20.03	-241	T ACTTTCCAAATTTCGACTTA	T ACTTTCCAAATTTCGACTTA
Cs4g07870	Plus	20.03	-774	T ACTTGGAATCTTGTGACTTT	T ACTTGGAATCTTGTGACTTT
Cs4g10850	Plus	20.03	-128	T CCTTTAAATATTTGTGCTTG	T CCTTTAAATATTTGTGCTTG
Cs8g18330	Plus	20.03	-968	T AATTTCCAACATATGCATTA	T AATTTCCAACATATGCATTA
Cs8g17440	Plus	20.03	-190	T CATTTACATCATCTGCACTA	T CATTTACATCATCTGCACTA
Cs9g16050	Plus	20.03	-369	T AATTCCACTCATTTACATTG	T AATTCCACTCATTTACATTG
orange1.1t05197	Minus	20.03	-299	T AATTTCTATATTTTAACTTA	TAAGTTAAAATATAGAAATT A
orange1.1t01606	Plus	20.03	-961	T CCTATCAAACACCGGCCTAA	T CCTATCAAACACCGGCCTAA
orange1.1t01606	Plus	20.03	-766	T CCTATCAAACACCGGCCTAA	T CCTATCAAACACCGGCCTAA
Cs1g09570	Minus	20.04	-399	T ACTTTTAACTTTATACCATA	TATGGTATAAAGTTAAAAGT A
Cs1g23790	Minus	20.04	-331	T CCCTTGCATTTCCTACCTTA	TAAGGTAGGAAATGCAAGGG A
Cs2g12880	Minus	20.04	-106	T CTTTTTAATCAAATACATTA	TAATGTATTTGATTAAAAAG A
Cs2g25660	Minus	20.04	-733	T CCTTCAAATATTATCCATGA	TCATGGATAATATTTGAAGG A
Cs3g16660	Plus	20.04	-218	T TCTTAGACTCTTAAACCTTA	T TCTTAGACTCTTAAACCTTA
Cs5g24560	Minus	20.04	-638	T AATTACGATCTTTTGCCCTC	GAGGGCAAAAGATCGTAATT A
Cs5g27460	Minus	20.04	-792	T TGATTCACTCATGTACCTTA	TAAGGTACATGAGTGAATCA A
Cs5g08260	Minus	20.04	-772	T TCTTTTAATATACTACCATA	TATGGTAGTATATTAAAAGA A
Cs5g11820	Plus	20.04	-878	T TTTTTAAATCATCTACCATA	T TTTTTAAATCATCTACCATA
Cs5g15680	Plus	20.04	-468	T CCTTTAAATCACTTAAATTT	T CCTTTAAATCACTTAAATTT
Cs6g11450	Minus	20.04	-167	T CAATTCAATCTTTTAAAATT	AATTTTAAAAGATTGAATTG A
Cs7g05690	Plus	20.04	-812	T CCTTACAAAATTTTAAATTT	T CCTTACAAAATTTTAAATTT
Cs8g02460	Minus	20.04	-366	T CCTCTAAATCTTATATTTAA	TTAAATATAAGATTTAGAGG A
Cs9g08270	Minus	20.04	-501	T ACTATCAAAATTCTTACTTA	TAAGTAAGAATTTTGATAGT A
orange1.1t04354	Minus	20.04	-719	T ACATTCTATATTCTGCCATC	GATGGCAGAATATAGAATGT A
orange1.1t00562	Minus	20.04	-541	T CCTCTCAATATTTTAAAATT	AATTTTAAAATATTGAGAGG A
orange1.1t05995	Minus	20.04	-459	T AATTGCAATCTTGAAACTTC	GAAGTTTCAAGATTGCAATT A
orange1.1t02356	Plus	20.04	-574	T ACATTCTATATTCTGCCATC	T ACATTCTATATTCTGCCATC
orange1.1t03569	Minus	20.04	-53	T CATTTTAATCTTTAACTCTA	TAGAGTTAAAGATTAAAATG A
orange1.1t01412	Minus	20.04	-654	T AATTACGATCTTTTGCCCTC	GAGGGCAAAAGATCGTAATT A
Cs1g13050	Plus	20.06	-866	T CATTAGAATCTACTCACTTG	T CATTAGAATCTACTCACTTG
Cs2g11840	Plus	20.06	-779	T CATTCCAATGATTTGCATTC	T CATTCCAATGATTTGCATTC
Cs4g03370	Plus	20.06	-339	T CCATTCATGCTTTTACATAA	T CCATTCATGCTTTTACATAA
Cs5g15860	Plus	20.06	-926	T GAATTCAATCTTTTCCAATG	T GAATTCAATCTTTTCCAATG
Cs5g32600	Plus	20.06	-114	T CCCATCTTTCTTCAACCTTG	T CCCATCTTTCTTCAACCTTG
Cs8g09200	Minus	20.06	-802	T CCCTTCTGTCTTTTACCAAG	CTTGGTAAAAGACAGAAGGG A
orange1.1t01511	Minus	20.06	-175	T CCTGTCACCCCATTGCCTAA	TTAGGCAATGGGGTGACAGG A
Cs1g13210	Minus	20.07	-40	T CCTTTAAATTTTTTCATTTC	GAAATGAAAAAATTTAAAGG A
Cs1g13200	Plus	20.07	-364	T CCTTTAAATTTTTTCATTTC	T CCTTTAAATTTTTTCATTTC
Cs2g24510	Minus	20.07	-579	T CCTTGCAATCAAATTCCACA	TGTGGAATTTGATTGCAAGG A
Cs3g19280	Plus	20.07	-191	T CACTTCCATATTCTTCATTA	T CACTTCCATATTCTTCATTA
Cs6g15580	Minus	20.07	-338	T ACTTTCACTCTCATAAATTT	AAATTTATGAGAGTGAAAGT A
Cs6g15570	Plus	20.07	-365	T ACTTTCACTCTCATAAATTT	T ACTTTCACTCTCATAAATTT
Cs1g22420	Minus	20.08	-133	T CCATTCGATCCTCTACGTCG	CGACGTAGAGGATCGAATGG A
Cs1g16160	Plus	20.08	-755	T CCTTACAATTCAAAGCCTCG	T CCTTACAATTCAAAGCCTCG
Cs2g03490	Plus	20.08	-499	T CGTCTCATTCTCGCGCCTTA	T CGTCTCATTCTCGCGCCTTA
Cs2g13750	Plus	20.08	-567	T ACTTCCTCTCTTATGACTTC	T ACTTCCTCTCTTATGACTTC
Cs3g17350	Plus	20.08	-558	T TCCACCAATCAAATGCCTTG	T TCCACCAATCAAATGCCTTG
Cs4g19820	Plus	20.08	-875	T ACTTTCTCTCTCATGACTTC	T ACTTTCTCTCTCATGACTTC
Cs5g25530	Plus	20.08	-889	T CCTTACTATTTTTTACTTTC	T CCTTACTATTTTTTACTTTC
Cs6g19380	Minus	20.08	-415	T ACGTTCAATCTCCTACGTAA	TTACGTAGGAGATTGAACGT A
Cs7g15760	Minus	20.08	-972	T CCATTTATTCTTGTCCTTTA	TAAAGGACAAGAATAAATGG A
Cs7g17280	Plus	20.08	-361	T CATTTCAACCATTTACGGTA	T CATTTCAACCATTTACGGTA
orange1.1t05983	Minus	20.08	-533	T CCTTTATCCCTTTTGCATTC	GAATGCAAAAGGGATAAAGG A
Cs5g21360	Plus	20.09	-824	T CCTTCCAAACAAGCACCTCC	T CCTTCCAAACAAGCACCTCC
Cs3g11150	Plus	20.1	-287	T CTTTTGAATTTTCCACCTTC	T CTTTTGAATTTTCCACCTTC
Cs3g11190	Plus	20.1	-292	T CTTTTGAATCTTCAATCTTC	T CTTTTGAATCTTCAATCTTC
Cs5g06060	Minus	20.1	-180	T CCTTTCATTTGTTTGGCTTG	CAAGCCAAACAAATGAAAGG A
Cs6g09160	Plus	20.1	-125	T TGATTCAATCTTATACTTTC	T TGATTCAATCTTATACTTTC
Cs7g22260	Plus	20.1	-215	T CCATGCCATCTTCTACCAAT	T CCATGCCATCTTCTACCAAT
Cs8g12040	Minus	20.1	-93	T CCTTGCACCCTACTACCATT	AATGGTAGTAGGGTGCAAGG A
orange1.1t00061	Plus	20.1	-154	T GCTTTCAACTTTCTATCTTC	T GCTTTCAACTTTCTATCTTC
Cs1g25100	Plus	20.11	-377	T CTTTACATTCTTATGCAATA	T CTTTACATTCTTATGCAATA
Cs2g07160	Plus	20.11	-679	T CATCTAAATCTTTTACTTGA	T CATCTAAATCTTTTACTTGA
Cs2g15830	Plus	20.11	-46	T CCTTTCAAAATTATATATGA	T CCTTTCAAAATTATATATGA
Cs2g14040	Minus	20.11	-525	T TAATTCTATCATATGCCTTA	TAAGGCATATGATAGAATTA A
Cs3g13885	Plus	20.11	-809	T CTCTTCAAACTCCATCCTTG	T CTCTTCAAACTCCATCCTTG
Cs3g14190	Plus	20.11	-675	T CAATTTAATCTTTTACAGTA	T CAATTTAATCTTTTACAGTA
Cs3g14460	Plus	20.11	-210	T CCTTGCCATGTTAAACATTA	T CCTTGCCATGTTAAACATTA
Cs3g12980	Minus	20.11	-252	T CAATTTATTCCTCTACCTTG	CAAGGTAGAGGAATAAATTG A
Cs3g19680	Plus	20.11	-777	T CCATTCAATCCATTTCTTAG	T CCATTCAATCCATTTCTTAG
Cs6g19350	Plus	20.11	-76	T CTCAACAATCTTTTTCCTCG	T CTCAACAATCTTTTTCCTCG
Cs6g09930	Minus	20.11	-387	T CTTATCATTCTATTGACTTA	TAAGTCAATAGAATGATAAG A
Cs7g03670	Minus	20.11	-158	T CGTTTCTATCATTTTCCTCA	TGAGGAAAATGATAGAAACG A
Cs7g20310	Plus	20.11	-594	T CCCTTCAATCCTTAGTCCTT	T CCCTTCAATCCTTAGTCCTT
Cs7g07790	Plus	20.11	-643	T TCTATCACTCTAAAGCCTAG	T TCTATCACTCTAAAGCCTAG
Cs7g13560	Minus	20.11	-45	T TCTTTCAAAAGTTTACATTA	TAATGTAAACTTTTGAAAGA A
Cs7g24290	Minus	20.11	-292	T CTTACCAACCTTAATCCTTG	CAAGGATTAAGGTTGGTAAG A
Cs8g19130	Plus	20.11	-524	T CCTTCTAATCCATTTCCCTG	T CCTTCTAATCCATTTCCCTG
Cs8g10770	Minus	20.11	-416	T CTATCCCAACTTATGCCATG	CATGGCATAAGTTGGGATAG A
Cs8g01130	Plus	20.11	-405	T TCTTTCAACCAAATTCCTAG	T TCTTTCAACCAAATTCCTAG
Cs8g01140	Plus	20.11	-406	T TCTTTCAACCAAATTCCTAG	T TCTTTCAACCAAATTCCTAG
Cs8g12570	Minus	20.11	-615	T ACTTTCAAGTTTCAACATTA	TAATGTTGAAACTTGAAAGT A
Cs9g16010	Minus	20.11	-657	T CTTTTCAATAATAGACATTA	TAATGTCTATTATTGAAAAG A
orange1.1t03341	Plus	20.11	-456	T AATGTCAATTTTAAACCTTA	T AATGTCAATTTTAAACCTTA
Cs6g17520	Plus	20.12	-642	T CCCTTCAAACGAATGTCTTC	T CCCTTCAAACGAATGTCTTC
Cs7g24930	Plus	20.12	-172	T CTTTACAAACGATTCCCTTG	T CTTTACAAACGATTCCCTTG
Cs8g06710	Minus	20.12	-495	T CCATTTAATCAGATGCCCTC	GAGGGCATCTGATTAAATGG A
Cs9g13150	Minus	20.12	-638	T CCTGTCAAATTATTGCCTCC	GGAGGCAATAATTTGACAGG A
Cs9g05750	Plus	20.12	-870	T TCTTTCAATCAAAGCCCATG	T TCTTTCAATCAAAGCCCATG
Cs5g23990	Minus	20.13	-671	T CTTTTAAAACTTAAACGTTG	CAACGTTTAAGTTTTAAAAG A
Cs5g19200	Plus	20.13	-506	T CATTTGAAATTTATGCCTAA	T CATTTGAAATTTATGCCTAA
Cs9g02050	Plus	20.13	-994	T CTTTTCAAAATCATACGTTG	T CTTTTCAAAATCATACGTTG
Cs9g04200	Plus	20.13	-497	T CATTTCAATTTTTTCTTTTA	T CATTTCAATTTTTTCTTTTA
orange1.1t04371	Plus	20.13	-540	T GCTTCAAATCTTTTGCTATA	T GCTTCAAATCTTTTGCTATA
orange1.1t05378	Plus	20.13	-787	T CCTACGAATATTTTACTTTG	T CCTACGAATATTTTACTTTG
Cs2g17170	Plus	20.14	-716	T CTTTTCTATCTCATTCATTA	T CTTTTCTATCTCATTCATTA
Cs3g05470	Minus	20.14	-406	T CATTTCTATTTTTCACCTTT	AAAGGTGAAAAATAGAAATG A
Cs3g05480	Minus	20.14	-406	T CATTTCTATTTTTCACCTTT	AAAGGTGAAAAATAGAAATG A
Cs5g25800	Plus	20.14	-972	T CCTTTCATTTATGTTCATTA	T CCTTTCATTTATGTTCATTA
Cs6g03550	Minus	20.14	-468	T CTTCTCATTCTTTTTCATTA	TAATGAAAAAGAATGAGAAG A
Cs7g22310	Minus	20.14	-203	T ACTTTCATTCTAGTACTTTT	AAAAGTACTAGAATGAAAGT A
Cs9g03880	Minus	20.14	-132	T AATTTCACTTTTTGACCTTA	TAAGGTCAAAAAGTGAAATT A
orange1.1t03803	Minus	20.14	-301	T CCTTTCTATATTATTTCTAA	TTAGAAATAATATAGAAAGG A
orange1.1t05134	Plus	20.14	-527	T CTTTTCTATCATATAACTTT	T CTTTTCTATCATATAACTTT
Cs1g03120	Plus	20.15	-482	T CATTTCAACCTAGGGCCAAG	T CATTTCAACCTAGGGCCAAG
Cs2g11450	Minus	20.15	-564	T CCTTTCAAATTTTTTCCCAT	ATGGGAAAAAATTTGAAAGG A
Cs2g12100	Plus	20.15	-948	T CCTTCCAATCTCCCTTCTTT	T CCTTCCAATCTCCCTTCTTT
Cs2g25560	Plus	20.15	-220	T CCAATCAATCTATTTTCTTT	T CCAATCAATCTATTTTCTTT
Cs4g03840	Plus	20.15	-639	T CTTTTCTATCTTTTACATGC	T CTTTTCTATCTTTTACATGC
Cs4g03830	Minus	20.15	-846	T CTTTTCTATCTTTTACATGC	GCATGTAAAAGATAGAAAAG A
Cs4g09520	Plus	20.15	-318	T TCTATCAATCATTTTCCTAT	T TCTATCAATCATTTTCCTAT
Cs9g14690	Plus	20.15	-347	T CCTTTCAACCTCATTCTTCT	T CCTTTCAACCTCATTCTTCT
Cs1g26240	Minus	20.16	-392	T CTTTTTAATATTCTGCATAA	TTATGCAGAATATTAAAAAG A
Cs2g12220	Minus	20.16	-292	T ACATTCAATATTATATTTTG	CAAAATATAATATTGAATGT A
Cs2g30020	Minus	20.16	-457	T TCTTTTAAAATTTTGCATTA	TAATGCAAAATTTTAAAAGA A
Cs2g16680	Minus	20.16	-263	T CGTTTCAATCCTCTATATTT	AAATATAGAGGATTGAAACG A
Cs3g15860	Minus	20.16	-933	T ACATTCAATATTTTTAATTG	CAATTAAAAATATTGAATGT A
Cs3g18940	Minus	20.16	-636	T ATTTACAATATTCTGTCTTA	TAAGACAGAATATTGTAAAT A
Cs4g16440	Plus	20.16	-554	T ACTTAAAATTTTCTACTTTG	T ACTTAAAATTTTCTACTTTG
Cs6g21360	Plus	20.16	-261	T CATTTAAATAATATTACTTG	T CATTTAAATAATATTACTTG
Cs6g11200	Minus	20.16	-709	T TCATTTAATATTATAACTTG	CAAGTTATAATATTAAATGA A
Cs7g11610	Plus	20.16	-928	T TCTTTCACTGATTTACATTG	T TCTTTCACTGATTTACATTG
Cs7g16710	Minus	20.16	-296	T TCTTTCAATCTTTTAGAATT	AATTCTAAAAGATTGAAAGA A
Cs8g02800	Minus	20.16	-228	T ATTTTAAATTTTATGCCTAA	TTAGGCATAAAATTTAAAAT A
Cs8g14130	Plus	20.16	-816	T CTGTACAAACTTCTTCCTTC	T CTGTACAAACTTCTTCCTTC
Cs9g13630	Minus	20.16	-617	T CTATTAAATCTTATGATTTA	TAAATCATAAGATTTAATAG A
orange1.1t04801	Minus	20.16	-968	T CCATTCAATTTGTTTCCTCC	GGAGGAAACAAATTGAATGG A
orange1.1t03444	Plus	20.16	-542	T ACTTAAAATTTTCTACTTTG	T ACTTAAAATTTTCTACTTTG
orange1.1t04655	Plus	20.16	-57	T CTGTACAAACTTTTTCCTTC	T CTGTACAAACTTTTTCCTTC
orange1.1t04038	Plus	20.16	-650	T CCCAGCAATCTTTTCCTTTT	T CCCAGCAATCTTTTCCTTTT
orange1.1t02901	Plus	20.16	-139	T CTGTACAAACTTTTTCCTTC	T CTGTACAAACTTTTTCCTTC
Cs1g02660	Plus	20.17	-118	T GCTTTCAGTCTTTTCCTTCG	T GCTTTCAGTCTTTTCCTTCG
Cs3g06970	Minus	20.17	-93	T CTTTTGAATCTGTTACATTC	GAATGTAACAGATTCAAAAG A
Cs4g05780	Minus	20.17	-375	T ATTTTCAAGGTTATCCCTTA	TAAGGGATAACCTTGAAAAT A
Cs3g07480	Plus	20.18	-279	T AATGCCATTCTTTTGCCTTA	T AATGCCATTCTTTTGCCTTA
Cs3g27140	Minus	20.19	-350	T TCTTTCAATATTTTTATTTA	TAAATAAAAATATTGAAAGA A
Cs3g16070	Plus	20.19	-926	T CCTCCCAATCTTTCCTCATC	T CCTCCCAATCTTTCCTCATC
Cs3g11210	Plus	20.19	-342	T CCTTACCATTTTCATCCTTT	T CCTTACCATTTTCATCCTTT
Cs4g16910	Minus	20.19	-244	T AATTTAAATATTATTCCTTT	AAAGGAATAATATTTAAATT A
Cs4g15020	Plus	20.19	-801	T TATTTCAATCTTTTATATTT	T TATTTCAATCTTTTATATTT
Cs5g25240	Minus	20.19	-497	T ATTTTTACTCTTGTGCATTA	TAATGCACAAGAGTAAAAAT A
Cs5g26720	Plus	20.19	-380	T CCTGTCAATATCATTCCAAG	T CCTGTCAATATCATTCCAAG
Cs7g04340	Minus	20.19	-772	T TCTTTCTTTCTTTTCCCTTT	AAAGGGAAAAGAAAGAAAGA A
Cs8g03410	Minus	20.19	-953	T TATTTTACTATTTTACCTTG	CAAGGTAAAATAGTAAAATA A
Cs9g15210	Minus	20.19	-318	T CCTTGCAATCATTTTCAAAG	CTTTGAAAATGATTGCAAGG A
Cs9g15250	Minus	20.19	-318	T CCTTGCAATCATTTTCAAAG	CTTTGAAAATGATTGCAAGG A
orange1.1t01570	Minus	20.19	-53	T CCCATCCAGATTGTGCCATG	CATGGCACAATCTGGATGGG A
orange1.1t05971	Minus	20.19	-364	T CCCTTCAATGTTGTCGTTTG	CAAACGACAACATTGAAGGG A
orange1.1t04942	Plus	20.19	-263	T CATTTTAATTTTTTAACTTT	T CATTTTAATTTTTTAACTTT
orange1.1t01569	Plus	20.19	-416	T CCCATCCAGATTGTGCCATG	T CCCATCCAGATTGTGCCATG
orange1.1t03081	Plus	20.19	-926	T TCTTTCAATTTTCTATTTTA	T TCTTTCAATTTTCTATTTTA
orange1.1t03627	Minus	20.19	-946	T ACTTTAAATTTTTTATCTTT	AAAGATAAAAAATTTAAAGT A
orange1.1t03616	Minus	20.19	-815	T ACTTTAAATTTTTTATCTTT	AAAGATAAAAAATTTAAAGT A
Cs1g14360	Plus	20.2	-571	T CATAAAAATCATATAACTTA	T CATAAAAATCATATAACTTA
Cs2g11780	Minus	20.2	-504	T CACATCAATATTTAAACTTA	TAAGTTTAAATATTGATGTG A
Cs2g25970	Plus	20.2	-411	T TCTTGCCATCTTTTTCCTCC	T TCTTGCCATCTTTTTCCTCC
Cs2g26330	Plus	20.2	-881	T CATTTCAATACAATACATAA	T CATTTCAATACAATACATAA
Cs2g03500	Minus	20.2	-494	T GAGTAAAATCTTGTACCTTG	CAAGGTACAAGATTTTACTC A
Cs4g12190	Plus	20.2	-842	T CATTAAAATATAAAACCTTA	T CATTAAAATATAAAACCTTA
Cs5g28346	Plus	20.2	-25	T CATAACAATCTTGTAAATCA	T CATAACAATCTTGTAAATCA
Cs5g05180	Minus	20.2	-227	T ACAATAAATCTTATACATCA	TGATGTATAAGATTTATTGT A
Cs5g28350	Minus	20.2	-919	T CATAACAATCTTGTAAATCA	TGATTTACAAGATTGTTATG A
Cs6g18430	Minus	20.2	-838	T CCTCGCCATTTTCTTCCTTC	GAAGGAAGAAAATGGCGAGG A
Cs6g04420	Minus	20.2	-535	T CAATTCAAACTAGTAAATTA	TAATTTACTAGTTTGAATTG A
Cs6g04380	Minus	20.2	-686	T ACTTCCAATAATCTAACTCA	TGAGTTAGATTATTGGAAGT A
Cs7g15470	Minus	20.2	-933	T CATCTCAAAATTTTAACTCA	TGAGTTAAAATTTTGAGATG A
Cs7g01330	Plus	20.2	-215	T ACTTTCTATGTAAAGCCTTG	T ACTTTCTATGTAAAGCCTTG
Cs7g12130	Minus	20.2	-416	T AATATCAATCTTGTAACCAA	TTGGTTACAAGATTGATATT A
Cs7g12130	Minus	20.2	-132	T AATATCAATCTTGTAACCAA	TTGGTTACAAGATTGATATT A
Cs7g26490	Minus	20.2	-874	T CCCTTAAAAATTGAACATTA	TAATGTTCAATTTTTAAGGG A
Cs8g13340	Plus	20.2	-467	T CACTTCAATCTATCAAATTA	T CACTTCAATCTATCAAATTA
Cs9g03480	Plus	20.2	-519	T CCTTTGTATACAATGCCTTG	T CCTTTGTATACAATGCCTTG
orange1.1t04068	Plus	20.2	-390	T CAAAAAAATCTTTTACATTA	T CAAAAAAATCTTTTACATTA
orange1.1t00932	Plus	20.2	-244	T TCTTGCCATCTTTTTCCTCC	T TCTTGCCATCTTTTTCCTCC
orange1.1t03566	Plus	20.2	-296	T AGTATAAATCTGTTGCCTTA	T AGTATAAATCTGTTGCCTTA
orange1.1t00926	Plus	20.2	-397	T TCTTGCCATCTTTTTCCTCC	T TCTTGCCATCTTTTTCCTCC
orange1.1t00084	Minus	20.2	-166	T CCTTTAAAAATTTCACATAA	TTATGTGAAATTTTTAAAGG A
orange1.1t02209	Plus	20.2	-673	T CCATTAAATATTATAACAAA	T CCATTAAATATTATAACAAA
Cs1g09440	Minus	20.21	-898	T CCATTCAACACTAAGCCATC	GATGGCTTAGTGTTGAATGG A
Cs1g06000	Minus	20.21	-950	T CCATTCAACACTAAGCCATC	GATGGCTTAGTGTTGAATGG A
Cs7g11820	Plus	20.21	-847	T CCTTCCAACCCTCTCACAAG	T CCTTCCAACCCTCTCACAAG
orange1.1t01939	Minus	20.21	-770	T CCATTCAACACTAAGCCATC	GATGGCTTAGTGTTGAATGG A
orange1.1t03075	Minus	20.21	-634	T CCTATAAATCAAGACCCATG	CATGGGTCTTGATTTATAGG A
orange1.1t02414	Plus	20.21	-828	T CCACTCAACCATGCCACTTG	T CCACTCAACCATGCCACTTG
Cs5g24970	Minus	20.22	-669	T CCTATCAATGATATGGATTG	CAATCCATATCATTGATAGG A
Cs7g02040	Plus	20.22	-381	T CCTTTCCCTTTTCTTCCCTT	T CCTTTCCCTTTTCTTCCCTT
orange1.1t03791	Plus	20.22	-817	T CCATTCAAGATTTATCCTTT	T CCATTCAAGATTTATCCTTT
Cs3g21060	Plus	20.23	-904	T CACTTCCTTCTTTTGCGTTG	T CACTTCCTTCTTTTGCGTTG
Cs3g21070	Plus	20.23	-643	T CACTTCCTTCTTTTGCGTTG	T CACTTCCTTCTTTTGCGTTG
Cs5g17810	Minus	20.23	-168	T ACTTTAAATATTATCCAATC	GATTGGATAATATTTAAAGT A
Cs5g05200	Plus	20.23	-179	T CATCTAATTCTTGTGCTTTG	T CATCTAATTCTTGTGCTTTG
Cs5g17800	Minus	20.23	-168	T ACTTTAAATATTATCCAATC	GATTGGATAATATTTAAAGT A
Cs7g02080	Minus	20.23	-497	T CATTGCAATCTCATTCCTGC	GCAGGAATGAGATTGCAATG A
Cs7g25900	Plus	20.23	-537	T CATTCACATCTTTTACATAA	T CATTCACATCTTTTACATAA
Cs8g12930	Plus	20.23	-147	T CCATTATATATTTTGTCTTG	T CCATTATATATTTTGTCTTG
Cs1g23380	Plus	20.24	-223	T CCTTTCATTATACTAACTAC	T CCTTTCATTATACTAACTAC
Cs1g26390	Plus	20.24	-631	T CATTTCATTCATCACCATTA	T CATTTCATTCATCACCATTA
Cs3g23320	Minus	20.24	-804	T CAAATAATTCTTTTCCCTTA	TAAGGGAAAAGAATTATTTG A
Cs5g27370	Minus	20.24	-762	T AATTTCAGTCTCGTCCCATA	TATGGGACGAGACTGAAATT A
Cs9g18440	Plus	20.24	-355	T CATCTCTATCTTAACACTTA	T CATCTCTATCTTAACACTTA
Cs1g09900	Plus	20.25	-513	T CCTTTCAAAAATCTTCCAAC	T CCTTTCAAAAATCTTCCAAC
Cs2g15080	Plus	20.25	-751	T ACACTCCATCATTAGCCTTC	T ACACTCCATCATTAGCCTTC
Cs4g15140	Minus	20.25	-985	T ACTCCCAAACATATTCCTTC	GAAGGAATATGTTTGGGAGT A
Cs4g01370	Plus	20.25	-911	T ACTTTCAAATTTTTGGATTG	T ACTTTCAAATTTTTGGATTG
Cs4g14740	Plus	20.25	-479	T CATATCCATCAATTCCCATG	T CATATCCATCAATTCCCATG
Cs4g02585	Minus	20.25	-807	T TGTTTAAATCATATGCATTG	CAATGCATATGATTTAAACA A
Cs7g15420	Minus	20.25	-383	T CATCTCCATCCACAGCCTTC	GAAGGCTGTGGATGGAGATG A
Cs8g06080	Plus	20.25	-277	T GCTTTTAATAATATGACTTG	T GCTTTTAATAATATGACTTG
Cs2g29230	Minus	20.26	-429	T CCTTGACCTCTCTTGCCTTT	AAAGGCAAGAGAGGTCAAGG A
Cs2g29240	Plus	20.26	-454	T CCTTGACCTCTCTTGCCTTT	T CCTTGACCTCTCTTGCCTTT
Cs3g21270	Minus	20.26	-721	T CAATTCAATCATTTAAGTTC	GAACTTAAATGATTGAATTG A
Cs4g07790	Plus	20.26	-854	T CCTTTCAAAATTTAAGATTC	T CCTTTCAAAATTTAAGATTC
Cs6g16180	Plus	20.26	-749	T ACAATCAATCTAATCCCTGC	T ACAATCAATCTAATCCCTGC
Cs7g23790	Minus	20.26	-869	T CCTTTAAAAGTTTTAACTAC	GTAGTTAAAACTTTTAAAGG A
Cs7g08840	Plus	20.26	-182	T CTTGACAAACTTGTACCTGG	T CTTGACAAACTTGTACCTGG
Cs8g15240	Minus	20.26	-580	T AGTTTCAAAATTTTCCCTAA	TTAGGGAAAATTTTGAAACT A
Cs9g16370	Minus	20.26	-825	T CAATTCAATGTTTTCCATAA	TTATGGAAAACATTGAATTG A
Cs9g05750	Plus	20.26	-829	T CCTGTCAAGTTTTCACCATG	T CCTGTCAAGTTTTCACCATG
orange1.1t01691	Plus	20.26	-446	T CCTTTTCCTCTTAACCCTCC	T CCTTTTCCTCTTAACCCTCC
Cs1g08670	Minus	20.28	-541	T CCCAACAATCAATTGCTTTA	TAAAGCAATTGATTGTTGGG A
Cs1g08980	Plus	20.28	-666	T CCATTCAAACTTTAGCTAAA	T CCATTCAAACTTTAGCTAAA
Cs1g07580	Plus	20.28	-35	T CCCAACAATCAATTGCTTTA	T CCCAACAATCAATTGCTTTA
Cs1g07570	Minus	20.28	-495	T CCCAACAATCAATTGCTTTA	TAAAGCAATTGATTGTTGGG A
Cs1g15620	Minus	20.28	-942	T CCCAACAATCAATTGCTTTA	TAAAGCAATTGATTGTTGGG A
Cs2g04320	Minus	20.28	-343	T GCTTTAAATATTTTGCTTTT	AAAAGCAAAATATTTAAAGC A
Cs2g28710	Minus	20.28	-291	T CCTTACAATCATAAGTCCAA	TTGGACTTATGATTGTAAGG A
Cs2g16950	Minus	20.28	-586	T CCATTTAATCAACAACCATG	CATGGTTGTTGATTAAATGG A
Cs3g20580	Minus	20.28	-847	T TCCTTCAATCTCAAACCAAG	CTTGGTTTGAGATTGAAGGA A
Cs4g13170	Minus	20.28	-879	T CCCAACAATCAATTGCTTTA	TAAAGCAATTGATTGTTGGG A
Cs4g03780	Minus	20.28	-495	T CCCAACAATCAATTGCTTTA	TAAAGCAATTGATTGTTGGG A
Cs5g03030	Plus	20.28	-268	T CATTTGAATTTTATTACTTG	T CATTTGAATTTTATTACTTG
Cs5g21210	Plus	20.28	-682	T CCTAACAATTCTCCACCTAG	T CCTAACAATTCTCCACCTAG
Cs5g31890	Minus	20.28	-968	T GTTTTAAATCTTATGCATTT	AAATGCATAAGATTTAAAAC A
Cs5g11030	Minus	20.28	-441	T CCCAACAATCAATTGCTTTA	TAAAGCAATTGATTGTTGGG A
Cs5g16975	Plus	20.28	-590	T CCCAACAATCAATTGCTTTA	T CCCAACAATCAATTGCTTTA
Cs5g11040	Plus	20.28	-167	T CCCAACAATCAATTGCTTTA	T CCCAACAATCAATTGCTTTA
Cs6g04400	Minus	20.28	-618	T CCCAACAATCAATTGCTTTA	TAAAGCAATTGATTGTTGGG A
Cs6g02410	Minus	20.28	-495	T CCCAACAATCAATTGCTTTA	TAAAGCAATTGATTGTTGGG A
Cs7g24470	Minus	20.28	-214	T GCTTTCATCCATATACCATA	TATGGTATATGGATGAAAGC A
Cs7g21390	Minus	20.28	-666	T ATTTTAAATCTTATTGCTTG	CAAGCAATAAGATTTAAAAT A
Cs7g20280	Minus	20.28	-495	T CCCAACAATCAATTGCTTTA	TAAAGCAATTGATTGTTGGG A
Cs7g21470	Minus	20.28	-440	T ATTTTAAATCTTATTGCTTG	CAAGCAATAAGATTTAAAAT A
Cs7g23070	Minus	20.28	-259	T CCCAACAATCAATTGCTTTA	TAAAGCAATTGATTGTTGGG A
Cs7g21460	Plus	20.28	-85	T ATTTTAAATCTTATTGCTTG	T ATTTTAAATCTTATTGCTTG
Cs7g31940	Plus	20.28	-849	T CCTTCGATTCTTCAACCTAA	T CCTTCGATTCTTCAACCTAA
Cs7g23970	Minus	20.28	-496	T CCCAACAATCAATTGCTTTA	TAAAGCAATTGATTGTTGGG A
Cs8g10550	Minus	20.28	-442	T CCCAACAATCAATTGCTTTA	TAAAGCAATTGATTGTTGGG A
Cs8g07080	Minus	20.28	-130	T CTTTACAATCCATAACCATG	CATGGTTATGGATTGTAAAG A
Cs8g08410	Minus	20.28	-943	T CCCAACAATCAATTGCTTTA	TAAAGCAATTGATTGTTGGG A
orange1.1t04527	Minus	20.28	-464	T CCCAACAATCAATTGCTTTA	TAAAGCAATTGATTGTTGGG A
orange1.1t01031	Plus	20.28	-936	T CCCAACAATCAATTGCTTTA	T CCCAACAATCAATTGCTTTA
orange1.1t03916	Minus	20.28	-422	T CCCAACAATCAATTGCTTTA	TAAAGCAATTGATTGTTGGG A
orange1.1t01653	Minus	20.28	-495	T CCCAACAATCAATTGCTTTA	TAAAGCAATTGATTGTTGGG A
orange1.1t05901	Plus	20.28	-564	T CCCAACAATCAATTGCTTTA	T CCCAACAATCAATTGCTTTA
orange1.1t04650	Minus	20.28	-950	T CCCAACAATCAATTGCTTTA	TAAAGCAATTGATTGTTGGG A
orange1.1t04707	Plus	20.28	-104	T CCCAACAATCAATTGCTTTA	T CCCAACAATCAATTGCTTTA
Cs1g16770	Minus	20.29	-956	T ACTTTTAAAATTTTCACTTA	TAAGTGAAAATTTTAAAAGT A
Cs5g21900	Minus	20.29	-1000	T AAATTCAATATTTTACTTTC	GAAAGTAAAATATTGAATTT A
Cs5g16350	Minus	20.29	-644	T TCTTTAAATCTTCTCAAATA	TATTTGAGAAGATTTAAAGA A
Cs6g05010	Plus	20.29	-321	T TCTTTAAATCTTCTCAAATA	T TCTTTAAATCTTCTCAAATA
Cs6g04630	Minus	20.29	-816	T ACTTTAAATCTTCTCTAATA	TATTAGAGAAGATTTAAAGT A
Cs7g03980	Minus	20.29	-817	T ACTTTAAATATTATACTTAC	GTAAGTATAATATTTAAAGT A
Cs7g24080	Plus	20.29	-917	T ACTTTAAATTTTAAAACTTC	T ACTTTAAATTTTAAAACTTC
Cs8g10510	Plus	20.29	-65	T CCTTCACATCTTCACCCTCT	T CCTTCACATCTTCACCCTCT
orange1.1t03181	Minus	20.29	-124	T CCTTTCCAGCGTGAACTTTG	CAAAGTTCACGCTGGAAAGG A
Cs8g15430	Plus	20.3	-582	T CATTGCACTCATTTCCCATC	T CATTGCACTCATTTCCCATC
orange1.1t00910	Minus	20.3	-997	T CATTTGACACTTATCCATTA	TAATGGATAAGTGTCAAATG A
Cs1g14390	Plus	20.31	-759	T TCACTCAACCTTCAACCTTT	T TCACTCAACCTTCAACCTTT
Cs1g14440	Plus	20.31	-538	T TCACTCAACCTTCAACCTTT	T TCACTCAACCTTCAACCTTT
Cs1g15740	Plus	20.31	-528	T TCTTCCAAACTCTTTCCTCA	T TCTTCCAAACTCTTTCCTCA
Cs2g04390	Minus	20.31	-410	T TCATTATATCTACTACCTTA	TAAGGTAGTAGATATAATGA A
Cs3g14350	Minus	20.31	-406	T CCCCTCAATCACATTTCTTA	TAAGAAATGTGATTGAGGGG A
Cs4g19300	Minus	20.31	-314	T ACCTTCGATCTTCTACTTAA	TTAAGTAGAAGATCGAAGGT A
Cs4g12400	Minus	20.31	-706	T TATTTCATTCTCCAACCTTA	TAAGGTTGGAGAATGAAATA A
Cs5g09560	Plus	20.31	-816	T CCTTTTATTATTTTACCAAA	T CCTTTTATTATTTTACCAAA
Cs5g06695	Minus	20.31	-279	T CTTTTCACCCCATAACCTTG	CAAGGTTATGGGGTGAAAAG A
Cs5g30070	Plus	20.31	-716	T GCTTACCTTCTTGTACCATA	T GCTTACCTTCTTGTACCATA
Cs7g14910	Minus	20.31	-677	T CCTTTCAAACTAGCTCTATA	TATAGAGCTAGTTTGAAAGG A
Cs7g26690	Minus	20.31	-964	T CCTTTCATTTTCATACAATA	TATTGTATGAAAATGAAAGG A
Cs7g05600	Minus	20.31	-123	T CTTTCCAATCCAAATCCTTA	TAAGGATTTGGATTGGAAAG A
Cs8g04940	Plus	20.31	-198	T CCTAATAAACTTGAACCTTT	T CCTAATAAACTTGAACCTTT
Cs9g09980	Plus	20.31	-688	T CCATTTAATCTATTTCCAAA	T CCATTTAATCTATTTCCAAA
orange1.1t04438	Minus	20.31	-587	T CTCTTCACTCAAGTGCCTCA	TGAGGCACTTGAGTGAAGAG A
orange1.1t03801	Minus	20.31	-690	T CTTTCCACTCTAGCACCCTG	CAGGGTGCTAGAGTGGAAAG A
orange1.1t04185	Minus	20.31	-933	T CCACACAATTTTTTTCCTAA	TTAGGAAAAAAATTGTGTGG A
orange1.1t04847	Plus	20.31	-341	T CCTTTCACACCCTCACTTTG	T CCTTTCACACCCTCACTTTG
orange1.1t03805	Minus	20.31	-871	T CTTTCCACTCTAGCACCCTG	CAGGGTGCTAGAGTGGAAAG A
Cs2g22930	Plus	20.32	-716	T CCTTAAAACATTTTGAATTA	T CCTTAAAACATTTTGAATTA
Cs2g03510	Minus	20.32	-212	T ACTTTAAAAATTGTAACATG	CATGTTACAATTTTTAAAGT A
Cs3g23280	Plus	20.32	-405	T CCTCTCCCTCTCCTCACTTT	T CCTCTCCCTCTCCTCACTTT
Cs6g09640	Plus	20.32	-188	T TCTTGCAAACTTTTACCCCC	T TCTTGCAAACTTTTACCCCC
Cs6g03300	Minus	20.32	-903	T AATTTAAATCATTTGACATA	TATGTCAAATGATTTAAATT A
Cs7g21720	Minus	20.32	-554	T CCTTTAAATATTTAGAAATA	TATTTCTAAATATTTAAAGG A
Cs9g12730	Minus	20.32	-809	T ACTATAAAAATTTTACATTG	CAATGTAAAATTTTTATAGT A
orange1.1t01668	Minus	20.32	-623	T CCTGTTAAACCAGTCCCTTA	TAAGGGACTGGTTTAACAGG A
orange1.1t05606	Plus	20.32	-85	T CTTTGCAAACTCATACCTAC	T CTTTGCAAACTCATACCTAC
Cs2g26760	Minus	20.33	-384	T CCATTAAATGATTTATCTTA	TAAGATAAATCATTTAATGG A
Cs2g28010	Plus	20.33	-628	T TCTTCCAATCTTACAAGTTA	T TCTTCCAATCTTACAAGTTA
Cs4g19230	Plus	20.33	-722	T ACTTTCACTTTTTTCAATTA	T ACTTTCACTTTTTTCAATTA
Cs7g22530	Minus	20.33	-424	T CCACTCTATCGTAGGCCTTG	CAAGGCCTACGATAGAGTGG A
Cs7g19990	Plus	20.33	-876	T GCTCTCCATCTACTAGCTTA	T GCTCTCCATCTACTAGCTTA
Cs8g07280	Plus	20.33	-705	T CCTTTTAATCTTTTAAGAAA	T CCTTTTAATCTTTTAAGAAA
Cs9g12530	Plus	20.33	-345	T TCTTACAATGTTTTACACTA	T TCTTACAATGTTTTACACTA
Cs4g06050	Plus	20.34	-558	T TCTTTCAAACGTTTTCTTTG	T TCTTTCAAACGTTTTCTTTG
orange1.1t03743	Plus	20.34	-996	T CCTTGCAATTCTGTTTCTTG	T CCTTGCAATTCTGTTTCTTG
Cs2g02730	Plus	20.35	-212	T CTTTTCTTTCCTCTCCCTTA	T CTTTTCTTTCCTCTCCCTTA
Cs2g17630	Minus	20.35	-240	T CCTTTCACATTAACTCCTTA	TAAGGAGTTAATGTGAAAGG A
Cs5g14580	Minus	20.35	-699	T CCTCTCCATTTTTTACCCCT	AGGGGTAAAAAATGGAGAGG A
Cs6g12805	Plus	20.35	-469	T CCTCTCATTCACTCGCCTCG	T CCTCTCATTCACTCGCCTCG
Cs6g22290	Plus	20.35	-203	T TCTTTCTTTCTCTTCCCTTA	T TCTTTCTTTCTCTTCCCTTA
Cs6g21860	Minus	20.35	-420	T CCCATCAAGCTCATACATAG	CTATGTATGAGCTTGATGGG A
Cs8g02130	Minus	20.35	-132	T CCTTCCACTTTTTTTCCAAA	TTTGGAAAAAAAGTGGAAGG A
Cs8g11656	Plus	20.35	-322	T CCTTAAAATCAATAGCCTGA	T CCTTAAAATCAATAGCCTGA
orange1.1t04139	Plus	20.35	-270	T CAATTCAAACTGATGCCAAA	T CAATTCAAACTGATGCCAAA
orange1.1t03151	Minus	20.35	-744	T CCTTTTCATCTCTTTCCAAA	TTTGGAAAGAGATGAAAAGG A
orange1.1t04412	Minus	20.35	-811	T CCTCTCCATTTTTTACCCCT	AGGGGTAAAAAATGGAGAGG A
Cs1g08360	Minus	20.36	-831	T ACCTTTAATCTTATAATTTA	TAAATTATAAGATTAAAGGT A
Cs1g20840	Minus	20.36	-964	T ACTTAAAATATTATTACTTA	TAAGTAATAATATTTTAAGT A
Cs1g04690	Minus	20.36	-358	T TTTTTAAATATTTCACCTTA	TAAGGTGAAATATTTAAAAA A
Cs2g23390	Minus	20.36	-130	T CTTTAAAATCTTCTATATTA	TAATATAGAAGATTTTAAAG A
Cs2g05400	Minus	20.36	-372	T ACTATAAATATTATACATTT	AAATGTATAATATTTATAGT A
Cs3g09890	Plus	20.36	-411	T ACTTTAAATCTTATAAAATT	T ACTTTAAATCTTATAAAATT
Cs4g12780	Minus	20.36	-483	T CATTTTAATTTTTAAACTTA	TAAGTTTAAAAATTAAAATG A
Cs4g12950	Minus	20.36	-875	T CACTTTAATTTTATAACTTA	TAAGTTATAAAATTAAAGTG A
Cs4g09420	Plus	20.36	-155	T ATTTTCACTGTTTTACCATA	T ATTTTCACTGTTTTACCATA
Cs4g19080	Minus	20.36	-468	T CTATTAAATCTTATAATTTA	TAAATTATAAGATTTAATAG A
Cs4g03765	Minus	20.36	-444	T TCTTTTAAACTTTTAAATTA	TAATTTAAAAGTTTAAAAGA A
Cs5g32880	Minus	20.36	-648	T CATTAAAATATTTTAACTTT	AAAGTTAAAATATTTTAATG A
Cs5g34810	Minus	20.36	-346	T ATTTACAATCTTATAATTTA	TAAATTATAAGATTGTAAAT A
Cs5g06820	Plus	20.36	-193	T TCTTTAAATTTTCTACATAA	T TCTTTAAATTTTCTACATAA
Cs5g06800	Minus	20.36	-702	T TCTTTAAATTTTCTACATAA	TTATGTAGAAAATTTAAAGA A
Cs6g05240	Minus	20.36	-274	T CCTTTAAATTTATTAATTTA	TAAATTAATAAATTTAAAGG A
Cs6g01070	Minus	20.36	-205	T AATTTCAATAATTTACATTT	AAATGTAAATTATTGAAATT A
Cs6g01020	Minus	20.36	-392	T AATTTCAATAATTTACATTT	AAATGTAAATTATTGAAATT A
Cs7g21200	Plus	20.36	-757	T ACTTTAAACATTCTACATTT	T ACTTTAAACATTCTACATTT
Cs8g14420	Plus	20.36	-868	T AGTTACCATTTTTTACCTTA	T AGTTACCATTTTTTACCTTA
orange1.1t00830	Plus	20.36	-278	T ACTATAAATCTTTTAAATTT	T ACTATAAATCTTTTAAATTT
orange1.1t05856	Plus	20.36	-890	T ATATTTAATCTTTTAACTTA	T ATATTTAATCTTTTAACTTA
orange1.1t03125	Plus	20.36	-585	T TTTTTCAAAATTTTAACTTA	T TTTTTCAAAATTTTAACTTA
orange1.1t04130	Plus	20.36	-350	T TCTTTAAATTTTCTACATAA	T TCTTTAAATTTTCTACATAA
orange1.1t04131	Minus	20.36	-916	T TCTTTAAATTTTCTACATAA	TTATGTAGAAAATTTAAAGA A
Cs3g18450	Minus	20.37	-319	T TTCTTCAACCTTATGCCCTC	GAGGGCATAAGGTTGAAGAA A
Cs1g23450	Plus	20.38	-587	T CCTCTAGTTCTAGTACCTTG	T CCTCTAGTTCTAGTACCTTG
Cs2g10320	Plus	20.38	-958	T TCTAGAAATCTTATGCCTGG	T TCTAGAAATCTTATGCCTGG
Cs4g17460	Minus	20.38	-559	T AATTTCTATCTTTTACCAGA	TCTGGTAAAAGATAGAAATT A
Cs5g12460	Plus	20.38	-391	T CCAATCATACTTTTGCCATT	T CCAATCATACTTTTGCCATT
Cs7g13350	Plus	20.38	-646	T CCTTTTCATTTTTGTCCTTG	T CCTTTTCATTTTTGTCCTTG
Cs8g12790	Minus	20.38	-673	T AATTTGAATATTGTGCCATC	GATGGCACAATATTCAAATT A
orange1.1t04251	Plus	20.38	-206	T TCTTTCAATCTTCTTTCTGT	T TCTTTCAATCTTCTTTCTGT
Cs2g30130	Minus	20.39	-612	T CCTTTAAATCGAATACCCAT	ATGGGTATTCGATTTAAAGG A
Cs3g13690	Minus	20.39	-756	T CCTCGCAATCCTTTAACATT	AATGTTAAAGGATTGCGAGG A
Cs3g23200	Plus	20.39	-589	T CTTTACCCTCTTTATCCTTA	T CTTTACCCTCTTTATCCTTA
Cs6g18320	Minus	20.39	-319	T CCATACATACGTCTCCCTTG	CAAGGGAGACGTATGTATGG A
Cs6g09220	Minus	20.39	-112	T CCTTTCCAGCTCCTGACAAA	TTTGTCAGGAGCTGGAAAGG A
Cs7g14940	Minus	20.39	-845	T CCTAACAATCTTAAAACGTT	AACGTTTTAAGATTGTTAGG A
Cs7g14300	Plus	20.39	-540	T TTTTTCACTCTTCTAAATTA	T TTTTTCACTCTTCTAAATTA
Cs7g13660	Minus	20.39	-560	T GCATTCAATCTTTTATGTTC	GAACATAAAAGATTGAATGC A
Cs7g25700	Minus	20.39	-898	T CCTTCCGAACATTTGCCTGC	GCAGGCAAATGTTCGGAAGG A
Cs8g11860	Plus	20.39	-599	T ACTTTCACTATTTTATTTTA	T ACTTTCACTATTTTATTTTA
orange1.1t04211	Plus	20.39	-797	T ACTAGCAATCTTGCTCCATA	T ACTAGCAATCTTGCTCCATA
Cs1g13870	Minus	20.4	-584	T AGATTCTATCTTCAGCCTTA	TAAGGCTGAAGATAGAATCT A
Cs1g23430	Plus	20.4	-553	T CCTTAAAATCCATTGCTTAG	T CCTTAAAATCCATTGCTTAG
Cs2g09370	Minus	20.4	-597	T CATTTCAATATGACACGTTA	TAACGTGTCATATTGAAATG A
Cs3g25540	Plus	20.4	-505	T CCATTCAATGTTGATCCCAG	T CCATTCAATGTTGATCCCAG
Cs3g10880	Minus	20.4	-926	T CATATGATTCTTCAACCTTG	CAAGGTTGAAGAATCATATG A
Cs3g26300	Minus	20.4	-394	T CCATGCAATCGAGTCCATTA	TAATGGACTCGATTGCATGG A
Cs7g23055	Plus	20.4	-939	T CCATACAATAAATTGTCTTG	T CCATACAATAAATTGTCTTG
Cs7g30160	Plus	20.4	-131	T CCTTTCAACTTATTGCAACG	T CCTTTCAACTTATTGCAACG
Cs7g21970	Minus	20.4	-148	T CCATCAAATCACATGCTTTG	CAAAGCATGTGATTTGATGG A
Cs8g01210	Minus	20.4	-586	T ACGTTAAATCTTCTACGCTA	TAGCGTAGAAGATTTAACGT A
Cs8g18950	Minus	20.4	-497	T CATCTTAATCTCGAGCCATG	CATGGCTCGAGATTAAGATG A
Cs8g11950	Plus	20.4	-672	T CCTTTCTATCTCAAGAGTTA	T CCTTTCTATCTCAAGAGTTA
Cs9g17830	Minus	20.4	-433	T TCTTCCAATCATTTGACAAG	CTTGTCAAATGATTGGAAGA A
Cs9g18850	Minus	20.4	-169	T CCCTCCAACTTTTTGCACTG	CAGTGCAAAAAGTTGGAGGG A
Cs9g11260	Plus	20.4	-133	T GCTCTCTATCCTTTGCATTA	T GCTCTCTATCCTTTGCATTA
orange1.1t00221	Plus	20.4	-972	T GAATTCAAGATTTTACCTTA	T GAATTCAAGATTTTACCTTA
orange1.1t05752	Minus	20.4	-584	T CCCATCAACCTTGTTCGCTG	CAGCGAACAAGGTTGATGGG A
orange1.1t05753	Minus	20.4	-214	T CCCATCAACCTTGTTCGCTG	CAGCGAACAAGGTTGATGGG A
orange1.1t05305	Minus	20.4	-472	T CCGTAAAATCTTATCCCCGA	TCGGGGATAAGATTTTACGG A
orange1.1t01902	Plus	20.4	-223	T CTAAAAAATCATATGCCTTG	T CTAAAAAATCATATGCCTTG
orange1.1t02215	Plus	20.4	-815	T CCTATGACCCATATGCCATG	T CCTATGACCCATATGCCATG
orange1.1t05755	Plus	20.4	-295	T CCCATCAACCTTGTTCGCTG	T CCCATCAACCTTGTTCGCTG
Cs1g01470	Plus	20.41	-784	T CCATACAATCCACAACATTC	T CCATACAATCCACAACATTC
Cs1g14510	Minus	20.41	-301	T CCTCTCAATTTTTTTCTATC	GATAGAAAAAAATTGAGAGG A
Cs2g14150	Minus	20.41	-169	T CCTCTCAATTTTTTTCTATC	GATAGAAAAAAATTGAGAGG A
Cs2g14080	Minus	20.41	-762	T CCTACAAAACCTAACCCTTA	TAAGGGTTAGGTTTTGTAGG A
Cs3g12950	Minus	20.41	-901	T TCTTTCAATCTCTTCTCTCT	AGAGAGAAGAGATTGAAAGA A
Cs4g02590	Plus	20.41	-378	T TTCTTCAATCTCTTCCCTTT	T TTCTTCAATCTCTTCCCTTT
Cs5g26550	Minus	20.41	-887	T CCTCTCAATTTTTTTCTATC	GATAGAAAAAAATTGAGAGG A
Cs5g12770	Minus	20.41	-215	T CTTTTCAATCTTCACCTCTT	AAGAGGTGAAGATTGAAAAG A
Cs6g19560	Plus	20.41	-693	T TCTTCCAATCCTTTTTCTTC	T TCTTCCAATCCTTTTTCTTC
Cs6g15340	Plus	20.41	-781	T CCCTAAAATCTTCCCCCACA	T CCCTAAAATCTTCCCCCACA
Cs7g02620	Minus	20.41	-957	T CCTCTCAATTTTTTTCTATC	GATAGAAAAAAATTGAGAGG A
Cs7g08460	Plus	20.41	-83	T CCTATCAAAATCATCCCACA	T CCTATCAAAATCATCCCACA
Cs7g21500	Plus	20.41	-795	T CCTTACAATCAATCCCATAA	T CCTTACAATCAATCCCATAA
Cs8g05340	Plus	20.41	-376	T CCTTTCAATTTCTCTTCTTC	T CCTTTCAATTTCTCTTCTTC
Cs8g16400	Minus	20.41	-688	T ACTATCAATCACCAACCATC	GATGGTTGGTGATTGATAGT A
Cs8g19780	Minus	20.41	-344	T CCTCTCAATTTTTTTCTATC	GATAGAAAAAAATTGAGAGG A
Cs9g16320	Plus	20.41	-285	T CTTTCCAAACTTTTTTCTTC	T CTTTCCAAACTTTTTTCTTC
Cs9g03530	Minus	20.41	-25	T CTCTTCAATCTTGCTCTTTC	GAAAGAGCAAGATTGAAGAG A
orange1.1t04946	Plus	20.41	-517	T CTCTTCAATCTTTTCTCCTT	T CTCTTCAATCTTTTCTCCTT
orange1.1t00672	Plus	20.41	-174	T CTTTCCAATCTTATCTCCTT	T CTTTCCAATCTTATCTCCTT
orange1.1t03371	Minus	20.41	-127	T CCTCTCAATTTTTTTCTATC	GATAGAAAAAAATTGAGAGG A
orange1.1t00277	Minus	20.41	-788	T CAATCCAATCTAATCCCCCA	TGGGGGATTAGATTGGATTG A
orange1.1t04945	Minus	20.41	-882	T CTCTTCAATCTTTTCTCCTT	AAGGAGAAAAGATTGAAGAG A
Cs2g28860	Minus	20.42	-104	T CGGGTCAATCTTTTTCCTTT	AAAGGAAAAAGATTGACCCG A
Cs2g08240	Minus	20.42	-755	T CCTCTCTCTCTTCAGCCCTT	AAGGGCTGAAGAGAGAGAGG A
Cs3g22620	Minus	20.42	-795	T AGTATCAACCTTTTGGCTTA	TAAGCCAAAAGGTTGATACT A
Cs2g07550	Plus	20.43	-380	T ACTAATCATCATGTGCCTTG	T ACTAATCATCATGTGCCTTG
Cs2g05930	Minus	20.43	-764	T TCATTCACTCAAATGACTTG	CAAGTCATTTGAGTGAATGA A
Cs2g09530	Plus	20.43	-894	T TCATTCACTCAAATGACTTG	T TCATTCACTCAAATGACTTG
Cs6g08380	Plus	20.43	-993	T TCTCACCATCTTATGCAATG	T TCTCACCATCTTATGCAATG
Cs6g11680	Minus	20.43	-667	T CATTTTTATATTTTGCCTCA	TGAGGCAAAATATAAAAATG A
Cs6g08080	Minus	20.43	-238	T TCCTTAATTATTTTACCTTG	CAAGGTAAAATAATTAAGGA A
Cs7g10080	Plus	20.43	-776	T CAATACCAACTTTTGCTTTG	T CAATACCAACTTTTGCTTTG
Cs7g31780	Minus	20.43	-974	T TCATTCACTCAAATGACTTG	CAAGTCATTTGAGTGAATGA A
orange1.1t05206	Plus	20.43	-168	T CCTTTCATCTTTTTGAATTA	T CCTTTCATCTTTTTGAATTA
orange1.1t01556	Minus	20.43	-862	T CTTTTAATTCTTTTGACCTA	TAGGTCAAAAGAATTAAAAG A
orange1.1t02686	Minus	20.43	-558	T CATATAATTTTTCTGCCTTA	TAAGGCAGAAAAATTATATG A
Cs1g11580	Minus	20.44	-684	T CCCTTCAACCTTTTTTAATG	CATTAAAAAAGGTTGAAGGG A
Cs2g10830	Minus	20.44	-903	T CATCACAAATTTCTTCCTTG	CAAGGAAGAAATTTGTGATG A
Cs2g23440	Minus	20.44	-799	T TCCTTCAAACTAGTGACTTT	AAAGTCACTAGTTTGAAGGA A
Cs2g23430	Plus	20.44	-726	T TCCTTCAAACTAGTGACTTT	T TCCTTCAAACTAGTGACTTT
Cs3g22800	Minus	20.44	-722	T CCCTTAAATCCATTGCTTTT	AAAAGCAATGGATTTAAGGG A
Cs4g09480	Minus	20.44	-445	T CTTTCCAATCAACTTCATTG	CAATGAAGTTGATTGGAAAG A
Cs5g11570	Minus	20.44	-265	T TCATTCAATCTACTTACTCG	CGAGTAAGTAGATTGAATGA A
Cs5g02880	Plus	20.44	-463	T CCACTCAACATTTTGCTTTT	T CCACTCAACATTTTGCTTTT
Cs5g31390	Minus	20.44	-163	T CCCTTAAATCCTAAGTCTTT	AAAGACTTAGGATTTAAGGG A
Cs6g20270	Minus	20.44	-763	T CCTCTTAAACTTGTGCAATT	AATTGCACAAGTTTAAGAGG A
Cs7g01410	Minus	20.44	-234	T CATTTCAATTAATTTCCATG	CATGGAAATTAATTGAAATG A
Cs8g20810	Minus	20.44	-76	T CAATCCAACCTTTTTTCTTG	CAAGAAAAAAGGTTGGATTG A
Cs9g06600	Plus	20.44	-821	T CCTATCAAAAATTTTTCTTG	T CCTATCAAAAATTTTTCTTG
Cs9g18070	Plus	20.44	-738	T TCTTCCAACATTCAGCCTTT	T TCTTCCAACATTCAGCCTTT
Cs9g13000	Minus	20.44	-83	T TCCTTCAAACTAGTGACTTT	AAAGTCACTAGTTTGAAGGA A
orange1.1t01586	Minus	20.44	-868	T CCCCTCAAACTTCTGTATTT	AAATACAGAAGTTTGAGGGG A
orange1.1t01845	Minus	20.44	-153	T TCTTCCAAACTTTCTACTTG	CAAGTAGAAAGTTTGGAAGA A
Cs7g27640	Plus	25.66	-990	T CCCACCAATAATAAATCATC	T CCCACCAATAATAAATCATC

## Sheet: LBM7
S1H Dataset. Predicted sweet orange EBEs of dTALELBM7
options_used:search reverse complement, upstream_base = T , cutoff = 4.00, rvd_sequence = NI_NG_NI_NG_NI_NI_NI_NI_HD_HD_NG_NG_NG_NN_HD_HD_NG_NG_NN
Best Possible Score:5.26
Gene ID	Orientation relative to transcriptional start site	Score	Placement relative to transcriptional start site	Target Sequence	Plus strand sequence
Cs3g26780	Plus	11.5	-89	T ATTTAAAACATTTACCTTA	T ATTTAAAACATTTACCTTA
Cs3g09370	Plus	11.51	-178	T ATATAAACCCTCAACCTTG	T ATATAAACCCTCAACCTTG
Cs3g09420	Plus	11.51	-178	T ATATAAACCCTCAACCTTG	T ATATAAACCCTCAACCTTG
Cs5g22870	Minus	11.67	-971	T ATAAAAAACCTTAACCATA	TATGGTTAAGGTTTTTTAT A
Cs6g06825	Plus	11.79	-65	T AAATAAAACCTTAAACTTG	T AAATAAAACCTTAAACTTG
Cs1g13120	Plus	11.86	-375	T ATATAAACCATTTACCTTT	T ATATAAACCATTTACCTTT
orange1.1t05857	Minus	12.04	-490	T ACATAGAACCTTTACCTTC	GAAGGTAAAGGTTCTATGT A
Cs7g28450	Minus	12.3	-618	T ACATAAAACCTTGGCCTTT	AAAGGCCAAGGTTTTATGT A
Cs7g17640	Plus	12.65	-850	T AAATAAAACCTTTGCATAC	T AAATAAAACCTTTGCATAC
orange1.1t03118	Plus	12.75	-74	T CTATAAAACCCTTGCTTTA	T CTATAAAACCCTTGCTTTA
Cs3g09340	Plus	13.02	-50	T GTATAAACCCTCTACCTTG	T GTATAAACCCTCTACCTTG
orange1.1t02016	Plus	13.02	-138	T CTTTAAAACCTTCACCTTG	T CTTTAAAACCTTCACCTTG
orange1.1t02132	Minus	13.04	-881	T ATATAAAACCATTAGCTTT	AAAGCTAATGGTTTTATAT A
Cs9g04870	Minus	13.23	-826	T ATATAAAAATATTACCTTA	TAAGGTAATATTTTTATAT A
Cs4g12645	Minus	13.3	-327	T TTAAAAAACCTTTGCATTA	TAATGCAAAGGTTTTTTAA A
Cs1g02910	Minus	13.51	-365	T AAATAAAACCATTTCCCTA	TAGGGAAATGGTTTTATTT A
Cs1g20770	Plus	13.57	-52	T ATATAAAACCTTAGTCTCC	T ATATAAAACCTTAGTCTCC
orange1.1t01385	Minus	13.57	-947	T AAATAAAACCATTGTCTTC	GAAGACAATGGTTTTATTT A
Cs7g06060	Minus	13.6	-462	T CTATAAAACCATTGCTTTC	GAAAGCAATGGTTTTATAG A
Cs1g11050	Minus	13.62	-716	T ATATAAATCATTTGACTTA	TAAGTCAAATGATTTATAT A
Cs5g03010	Plus	13.63	-33	T ATATACAAACCCTGCCTTG	T ATATACAAACCCTGCCTTG
Cs5g19930	Plus	13.64	-86	T ATATAAAAACTCTGCCGTC	T ATATAAAAACTCTGCCGTC
Cs2g10990	Minus	13.67	-580	T ATATAAAACCCTTTCATTT	AAATGAAAGGGTTTTATAT A
Cs2g10990	Minus	13.67	-554	T ATATAAAACCCTTTCATTT	AAATGAAAGGGTTTTATAT A
Cs2g04770	Minus	13.67	-694	T ATAAAACACCTTTTACTTG	CAAGTAAAAGGTGTTTTAT A
Cs5g24360	Minus	13.68	-477	T AAACAAAACCTTCACCATA	TATGGTGAAGGTTTTGTTT A
orange1.1t03420	Minus	13.71	-978	T ATATAAAATCTATGCCTGA	TCAGGCATAGATTTTATAT A
Cs3g09600	Plus	13.74	-730	T ATATAAAACCTGTACTTTT	T ATATAAAACCTGTACTTTT
Cs7g30410	Plus	13.74	-55	T ATATAAACACTTCCCCTTC	T ATATAAACACTTCCCCTTC
Cs3g11440	Minus	13.8	-301	T ATATAAAACCATTGACAAA	TTTGTCAATGGTTTTATAT A
Cs4g16350	Plus	13.8	-57	T AAAAAAAACATTTGCCTCA	T AAAAAAAACATTTGCCTCA
Cs5g10100	Minus	13.8	-998	T AAATAAAACCATTGACTCA	TGAGTCAATGGTTTTATTT A
Cs8g15850	Minus	13.8	-465	T ATATAACACTTATCCCTTA	TAAGGGATAAGTGTTATAT A
Cs1g25660	Minus	13.83	-526	T ATATAAACACTTAACCATG	CATGGTTAAGTGTTTATAT A
Cs5g23310	Plus	13.83	-900	T ATATAAACACTTAACCATG	T ATATAAACACTTAACCATG
Cs5g29930	Minus	13.84	-826	T AAATAAAACCGTTCCATTA	TAATGGAACGGTTTTATTT A
Cs7g31890	Plus	13.84	-416	T ATATAAAACATTTAGATTA	T ATATAAAACATTTAGATTA
Cs6g17340	Plus	13.89	-735	T ATATAAAACATTTGCTTCC	T ATATAAAACATTTGCTTCC
Cs9g07760	Plus	13.99	-651	T CTATCAAAACTTTGACTTG	T CTATCAAAACTTTGACTTG
Cs8g16080	Plus	14	-60	T ATATAAAACCCTAACACTA	T ATATAAAACCCTAACACTA
orange1.1t04934	Plus	14.11	-867	T GTCTAAACCCTTTACCTTC	T GTCTAAACCCTTTACCTTC
Cs2g16770	Minus	14.12	-307	T AAAAAAAAAATTTGCCTTA	TAAGGCAAATTTTTTTTTT A
orange1.1t05116	Plus	14.12	-360	T ATACAAAACATCTGACTTA	T ATACAAAACATCTGACTTA
orange1.1t05269	Plus	14.12	-450	T ATATAAAACCATAAAATTG	T ATATAAAACCATAAAATTG
Cs3g05210	Minus	14.26	-673	T ATATAAATCTTTTACCTTT	AAAGGTAAAAGATTTATAT A
orange1.1t01969	Plus	14.26	-537	T ATTTAAAACCTTTATCTTT	T ATTTAAAACCTTTATCTTT
Cs7g14430	Plus	14.27	-596	T ATATAAAATTTTTAACTTG	T ATATAAAATTTTTAACTTG
Cs5g10060	Plus	14.3	-642	T ATATTAAAACTTGACCTTG	T ATATTAAAACTTGACCTTG
Cs9g11040	Minus	14.3	-940	T ATATTAAACCTGTAACTTG	CAAGTTACAGGTTTAATAT A
Cs4g10090	Minus	14.32	-875	T AAATAAAAAATTTACCTCA	TGAGGTAAATTTTTTATTT A
Cs4g07070	Plus	14.34	-154	T AGATAACACCTTTGCCTAT	T AGATAACACCTTTGCCTAT
Cs4g20080	Plus	14.35	-750	T ATCTAAAACATTTACAATA	T ATCTAAAACATTTACAATA
Cs6g04360	Plus	14.37	-497	T AAACAAACCCTTCGCCTTC	T AAACAAACCCTTCGCCTTC
Cs7g17410	Plus	14.37	-588	T ATATACAACCTCAGCCTCC	T ATATACAACCTCAGCCTCC
Cs8g09730	Plus	14.4	-193	T ATATCAAACCTTTCCCACT	T ATATCAAACCTTTCCCACT
Cs9g03210	Minus	14.44	-509	T ATATAAAATGCTTACCTTA	TAAGGTAAGCATTTTATAT A
orange1.1t03457	Plus	14.44	-847	T CTCTAAAACCATTTCCTTC	T CTCTAAAACCATTTCCTTC
Cs7g01750	Minus	14.47	-752	T ATATAAAAAATTTAACTTT	AAAGTTAAATTTTTTATAT A
Cs9g12660	Plus	14.48	-962	T ATATCAAATGTTTACCTTA	T ATATCAAATGTTTACCTTA
Cs4g12500	Minus	14.51	-71	T ATATAAGACCATTAGCTTG	CAAGCTAATGGTCTTATAT A
Cs9g17910	Minus	14.51	-71	T ATATAAGACCATTAGCTTG	CAAGCTAATGGTCTTATAT A
orange1.1t05966	Plus	14.64	-929	T ATATAAAAAATATACATTA	T ATATAAAAAATATACATTA
orange1.1t01549	Plus	14.64	-209	T ATATAAAAAATATACATTA	T ATATAAAAAATATACATTA
Cs6g14030	Minus	14.69	-662	T ATATAACACCCCTCACTTG	CAAGTGAGGGGTGTTATAT A
orange1.1t04552	Plus	14.69	-954	T AAATAAAACCTTCCCATTT	T AAATAAAACCTTCCCATTT
Cs7g26710	Plus	14.72	-847	T AAAAAAAATCTATGCCTTA	T AAAAAAAATCTATGCCTTA
Cs8g16100	Minus	14.72	-388	T ATACAAAATCTATACCATG	CATGGTATAGATTTTGTAT A
Cs3g15060	Plus	14.74	-241	T ATTTAAAACTTTTAACTTA	T ATTTAAAACTTTTAACTTA
Cs1g23720	Minus	14.75	-763	T ATACAAAATCTTAACCTTT	AAAGGTTAAGATTTTGTAT A
Cs7g08050	Plus	14.79	-730	T ATAAAGAACCTTCGCCATG	T ATAAAGAACCTTCGCCATG
Cs3g09350	Plus	14.82	-212	T GTATAAACCCTCAGCCTTG	T GTATAAACCCTCAGCCTTG
Cs3g05830	Plus	14.86	-99	T ATACTAAACCTTTTCCTTT	T ATACTAAACCTTTTCCTTT
Cs2g28310	Plus	14.87	-299	T AAATAAAACATTTGTCTTT	T AAATAAAACATTTGTCTTT
Cs2g19120	Minus	14.87	-952	T ATCAAAAACCTTTGTATTG	CAATACAAAGGTTTTTGAT A
Cs5g29470	Plus	14.87	-259	T ATATAACACCTTTGATATG	T ATATAACACCTTTGATATG
Cs6g09440	Minus	14.87	-788	T ATAAAAAATCTTTGCATTT	AAATGCAAAGATTTTTTAT A
orange1.1t02339	Minus	14.87	-687	T ATCAAAAACCTTTGTATTG	CAATACAAAGGTTTTTGAT A
Cs2g31210	Minus	14.89	-451	T ATATCAAACCTAACACTTA	TAAGTGTTAGGTTTGATAT A
Cs5g05330	Plus	14.89	-495	T ATATAAACCCATTAACATC	T ATATAAACCCATTAACATC
Cs6g09510	Minus	14.89	-316	T ATATCAAACAATCCCCTTA	TAAGGGGATTGTTTGATAT A
Cs5g15770	Plus	14.92	-683	T AAATAAAATCATTACCATA	T AAATAAAATCATTACCATA
Cs8g06750	Plus	14.92	-890	T AAATAAAATCATTACCATA	T AAATAAAATCATTACCATA
Cs2g13190	Plus	14.95	-430	T ATATAACACCTATATCATA	T ATATAACACCTATATCATA
Cs7g22700	Plus	14.96	-149	T ATATAAAAAATTTAAATTA	T ATATAAAAAATTTAAATTA
Cs6g08180	Minus	14.99	-457	T ATTTAAAACCTAAGCCATA	TATGGCTTAGGTTTTAAAT A
Cs8g10340	Minus	15.01	-469	T CTATAAAACAATTCCATTG	CAATGGAATTGTTTTATAG A
Cs9g05650	Minus	15.01	-132	T ATATTAATCATTTACCTTA	TAAGGTAAATGATTAATAT A
Cs3g09440	Plus	15.02	-176	T GTATAAACCCTCAACCTTG	T GTATAAACCCTCAACCTTG
Cs3g04800	Minus	15.02	-905	T AATAAAAACCTTTACCTTT	AAAGGTAAAGGTTTTTATT A
Cs3g09380	Plus	15.02	-298	T GTATAAACCCTCAACCTTG	T GTATAAACCCTCAACCTTG
Cs7g14220	Minus	15.02	-632	T ATATAGCACCATAGCCTTA	TAAGGCTATGGTGCTATAT A
Cs5g11550	Plus	15.04	-34	T AAATAAAACCCTTAATTTG	T AAATAAAACCCTTAATTTG
Cs5g02650	Plus	15.04	-51	T AAATAAAATATTTGCCTCA	T AAATAAAATATTTGCCTCA
Cs1g24470	Plus	15.07	-329	T ATCAAAAACCTTTATATTG	T ATCAAAAACCTTTATATTG
Cs2g10770	Plus	15.07	-281	T AAATAACACCTTTAATTTG	T AAATAACACCTTTAATTTG
orange1.1t01728	Plus	15.08	-33	T ATATATAATCTCTCCCTTG	T ATATATAATCTCTCCCTTG
Cs5g20370	Minus	15.11	-998	T CTCTAAACCGTTTACCTTG	CAAGGTAAACGGTTTAGAG A
Cs7g21920	Plus	15.11	-374	T CTATAAAAATTTTACCTTT	T CTATAAAAATTTTACCTTT
Cs2g24330	Minus	15.13	-871	T ATATAAAACTTTTGATTTC	GAAATCAAAAGTTTTATAT A
Cs7g25410	Minus	15.13	-402	T AAATAAAACATTAGGCTTG	CAAGCCTAATGTTTTATTT A
Cs3g13610	Minus	15.16	-385	T ATATAAAAATATTGACTTG	CAAGTCAATATTTTTATAT A
Cs3g13890	Plus	15.19	-621	T AAAAAATACCCTTACCTTA	T AAAAAATACCCTTACCTTA
Cs9g16880	Plus	15.19	-556	T ATTAAAAACCTTTACCCAA	T ATTAAAAACCTTTACCCAA
Cs3g06370	Plus	15.21	-668	T ATATCAAACATTTACACTC	T ATATCAAACATTTACACTC
Cs7g05960	Plus	15.21	-977	T ACATACAACATTTACATTC	T ACATACAACATTTACATTC
Cs7g05950	Minus	15.21	-912	T ACATACAACATTTACATTC	GAATGTAAATGTTGTATGT A
orange1.1t01344	Minus	15.22	-450	T CTATAGAACCCTTACCTCA	TGAGGTAAGGGTTCTATAG A
orange1.1t01343	Plus	15.22	-529	T CTATAGAACCCTTACCTCA	T CTATAGAACCCTTACCTCA
Cs1g09550	Plus	15.24	-560	T ATATAAAACATAAACTTTA	T ATATAAAACATAAACTTTA
Cs3g04990	Plus	15.24	-450	T ATAAAAAACTTTTACATCA	T ATAAAAAACTTTTACATCA
Cs3g02640	Plus	15.24	-843	T AAATAAAATATTTACCTCA	T AAATAAAATATTTACCTCA
Cs4g14530	Plus	15.24	-265	T ATAAAAAAATATTACCTTA	T ATAAAAAAATATTACCTTA
Cs7g22760	Minus	15.24	-433	T ATATAAAATCTATAACTCA	TGAGTTATAGATTTTATAT A
Cs8g14970	Minus	15.24	-371	T ATAAAAAACATTAACTTTA	TAAAGTTAATGTTTTTTAT A
Cs8g04790	Minus	15.24	-827	T ACATAAAACTTTTAACATA	TATGTTAAAAGTTTTATGT A
Cs8g02410	Plus	15.24	-249	T ATATAAACCCTATAGCCTA	T ATATAAACCCTATAGCCTA
Cs9g07480	Minus	15.24	-340	T AAATAAAAACTTTACTTCA	TGAAGTAAAGTTTTTATTT A
Cs8g13600	Minus	15.27	-973	T ATATACAACTTTAAACTTA	TAAGTTTAAAGTTGTATAT A
Cs9g11030	Minus	15.27	-597	T ATCTAAAAATATTACCTTA	TAAGGTAATATTTTTAGAT A
Cs5g26990	Minus	15.28	-442	T AAATAATACCTTTCCTTTA	TAAAGGAAAGGTATTATTT A
Cs8g08750	Minus	15.28	-167	T TTATAAAACCCTTCTCTTA	TAAGAGAAGGGTTTTATAA A
Cs2g08890	Plus	15.29	-867	T GTCTAACCCCTTTACCTTA	T GTCTAACCCCTTTACCTTA
Cs2g08690	Plus	15.31	-260	T ATATAAAAAATGTACCTAA	T ATATAAAAAATGTACCTAA
Cs9g10600	Minus	15.31	-701	T ACTTAAAACCTTCAACTTG	CAAGTTGAAGGTTTTAAGT A
Cs4g05410	Plus	15.32	-207	T ATACAAAACCATCTCCTAG	T ATACAAAACCATCTCCTAG
Cs2g18650	Plus	15.34	-667	T AAATATAACATTTACCTTT	T AAATATAACATTTACCTTT
Cs7g04570	Plus	15.34	-156	T ATTCACAACCTTTACATTG	T ATTCACAACCTTTACATTG
orange1.1t05511	Plus	15.34	-322	T ATTCAAAACATTTTCCTTA	T ATTCAAAACATTTTCCTTA
Cs1g08160	Plus	15.39	-209	T ATCTAAAAACTTTAATTTG	T ATCTAAAAACTTTAATTTG
Cs9g03440	Plus	15.39	-66	T ATATAAAAAATTTACTTTT	T ATATAAAAAATTTACTTTT
Cs3g13600	Minus	15.43	-444	T ATATATAAACATTGACTTG	CAAGTCAATGTTTATATAT A
Cs7g25440	Plus	15.46	-574	T ATATAAATCATTTTACTTG	T ATATAAATCATTTTACTTG
Cs3g01080	Plus	15.48	-371	T ATCTAAAAGCTTTGAATTG	T ATCTAAAAGCTTTGAATTG
orange1.1t05870	Plus	15.48	-20	T ATAAAAAACCCAAGCCATA	T ATAAAAAACCCAAGCCATA
orange1.1t02554	Minus	15.48	-354	T ATAAAAAACCCAAGCCATA	TATGGCTTGGGTTTTTTAT A
Cs2g09500	Minus	15.51	-972	T AAATTAAACCTCTACATTA	TAATGTAGAGGTTTAATTT A
Cs3g10360	Minus	15.51	-183	T AAATAAGACATTAACCTTA	TAAGGTTAATGTCTTATTT A
Cs7g07870	Plus	15.51	-320	T ATTTAAAAACTCTACCATA	T ATTTAAAAACTCTACCATA
Cs8g15360	Plus	15.51	-96	T AAACCAAACCAATGCCTTA	T AAACCAAACCAATGCCTTA
Cs3g01220	Minus	15.53	-756	T AGATAAAACCCTTCCCAAA	TTTGGGAAGGGTTTTATCT A
orange1.1t00448	Plus	15.53	-478	T ATATACAAAATTTACATTC	T ATATACAAAATTTACATTC
Cs3g20695	Plus	15.54	-969	T AACTATAACATTTACCTTA	T AACTATAACATTTACCTTA
Cs8g16330	Plus	15.54	-167	T ATATATAAACTTTCACTTC	T ATATATAAACTTTCACTTC
Cs9g11170	Plus	15.54	-160	T GAATAAACCCTTTAACTTA	T GAATAAACCCTTTAACTTA
Cs8g04620	Plus	15.55	-210	T ATAAAAACCCATTACCATT	T ATAAAAACCCATTACCATT
Cs4g07670	Minus	15.56	-635	T ATATAAAAACTTCAATTTA	TAAATTGAAGTTTTTATAT A
orange1.1t05336	Minus	15.56	-121	T ATATAAAATCTTTAAACTA	TAGTTTAAAGATTTTATAT A
orange1.1t03868	Minus	15.56	-621	T ATATAAAATCTTTAAACTA	TAGTTTAAAGATTTTATAT A
Cs1g25110	Minus	15.59	-809	T ATCTCAAACCTTCACCCTT	AAGGGTGAAGGTTTGAGAT A
Cs4g19640	Minus	15.59	-592	T ATATAACAATTTTACATTA	TAATGTAAAATTGTTATAT A
Cs7g11330	Plus	15.61	-84	T ATATAAAACCCCTCCTTTT	T ATATAAAACCCCTCCTTTT
Cs1g22640	Minus	15.63	-775	T ATATAAATCCTATAAATTG	CAATTTATAGGATTTATAT A
Cs4g19400	Plus	15.63	-702	T ATGTAAAACCTTAAAATTG	T ATGTAAAACCTTAAAATTG
Cs4g06370	Plus	15.63	-237	T ATATTAAAAAATTACCTTG	T ATATTAAAAAATTACCTTG
Cs5g02880	Plus	15.63	-200	T ATTTAAAAACTTTGCATCA	T ATTTAAAAACTTTGCATCA
orange1.1t02108	Plus	15.68	-837	T AAAGAAAACCTTTCCATTT	T AAAGAAAACCTTTCCATTT
Cs4g05870	Minus	15.71	-615	T ATAAAAAACCTGCGCTTTA	TAAAGCGCAGGTTTTTTAT A
Cs9g19060	Minus	15.71	-595	T CTATAACACCATTTACTTG	CAAGTAAATGGTGTTATAG A
Cs7g08030	Minus	15.74	-919	T ATATCAAATCTTGACCATG	CATGGTCAAGATTTGATAT A
Cs7g08030	Minus	15.74	-766	T ATATCAAATCTTGACCATG	CATGGTCAAGATTTGATAT A
Cs8g12950	Minus	15.74	-207	T CTATAAACCCTTTTACTTT	AAAGTAAAAGGGTTTATAG A
Cs9g17430	Minus	15.75	-365	T ATAGAAAATCTTTACCATT	AATGGTAAAGATTTTCTAT A
Cs7g27640	Plus	16.63	-40	T ATAAACCCCTTTTGCCTTG	T ATAAACCCCTTTTGCCTTG

## Sheet: LB2A1
S1I Dataset. Predicted sweet orange EBEs of dTALELB2A1
options_used:search reverse complement, upstream_base = T , cutoff = 3.00, rvd_sequence = NG_NG_NI_NI_NI_HD_HD_NG_HD_NG_NG_NG_NG_NN_HD_HD_NG_NG_NN
Best Possible Score:5.45
Gene ID	Orientation relative to transcriptional start site	Score	Placement relative to transcriptional start site	Target Sequence	Plus strand sequence
Cs7g27640	Plus	9.45	-40	T ATAAACCCCTTTTGCCTTG	T ATAAACCCCTTTTGCCTTG
Cs5g01340	Plus	9.95	-748	T TTAAACCTCTTTTCTCTTA	T TTAAACCTCTTTTCTCTTA
orange1.1t02957	Plus	11.95	-831	T TTAAATCTCTCTTCCCTTA	T TTAAATCTCTCTTCCCTTA
Cs5g08890	Minus	12.02	-80	T TCAAACCTCTTTTAACTTT	AAAGTTAAAAGAGGTTTGA A
orange1.1t01075	Plus	12.3	-882	T TTAAAAACCTTTTACCTTG	T TTAAAAACCTTTTACCTTG
Cs1g16200	Minus	12.5	-240	T TTAAAACTCATTTAACTTA	TAAGTTAAATGAGTTTTAA A
Cs7g28790	Minus	12.81	-198	T TTAAACCTCTTTTCTCTAC	GTAGAGAAAAGAGGTTTAA A
Cs1g21440	Minus	12.84	-896	T TTAAACCTATTCAGCCTTC	GAAGGCTGAATAGGTTTAA A
Cs5g28050	Plus	13.04	-364	T ATAAAACTCTTCTCCCTTA	T ATAAAACTCTTCTCCCTTA
Cs2g20980	Plus	13.17	-443	T TAAAACCTCTGTTAACTTA	T TAAAACCTCTGTTAACTTA
Cs9g10930	Minus	13.17	-224	T GAAAACCTCTTTTAACTTA	TAAGTTAAAAGAGGTTTTC A
orange1.1t01130	Plus	13.22	-514	T TTAAAACTCTTTTGTCTCA	T TTAAAACTCTTTTGTCTCA
Cs7g27400	Minus	13.24	-959	T TTATCCCTCTTTTTCCTTA	TAAGGAAAAAGAGGGATAA A
Cs4g12350	Plus	13.26	-800	T TTAAATCTCTTTTACATTT	T TTAAATCTCTTTTACATTT
Cs9g01720	Plus	13.36	-362	T TTAAACCTATTTAAACTTC	T TTAAACCTATTTAAACTTC
Cs3g06210	Plus	13.46	-947	T TTGAATCTCTTTTCCCTTA	T TTGAATCTCTTTTCCCTTA
Cs4g12880	Plus	13.51	-760	T TTAAAGACCTTTTACCTTG	T TTAAAGACCTTTTACCTTG
Cs4g16930	Minus	13.53	-894	T TTTAACCTCTTTTTACTTA	TAAGTAAAAAGAGGTTAAA A
Cs4g16920	Plus	13.53	-563	T TTTAACCTCTTTTTACTTA	T TTTAACCTCTTTTTACTTA
Cs1g17720	Minus	13.57	-243	T AAAAACCTCATTTCCCTTC	GAAGGGAAATGAGGTTTTT A
Cs8g14260	Minus	13.66	-953	T ATAAACCCCTATTGCCATA	TATGGCAATAGGGGTTTAT A
Cs1g17220	Plus	13.69	-971	T TTAAACTTCTTCGGCCTTG	T TTAAACTTCTTCGGCCTTG
Cs1g11160	Plus	13.71	-70	T TTAAAGCTCTTTTACAATA	T TTAAAGCTCTTTTACAATA
orange1.1t05293	Plus	13.71	-252	T TTAAAGCTCTTTTACAATA	T TTAAAGCTCTTTTACAATA
orange1.1t00429	Minus	13.74	-417	T TTAAAAATTTTTTACCTTA	TAAGGTAAAAAATTTTTAA A
Cs2g28600	Minus	13.82	-298	T TCAAAACTCTTATTCCTTG	CAAGGAATAAGAGTTTTGA A
orange1.1t03057	Plus	13.84	-762	T CTAAACCTCTTTGACCGTA	T CTAAACCTCTTTGACCGTA
Cs1g19260	Plus	13.89	-50	T TTAAACCAATTTTCCCATC	T TTAAACCAATTTTCCCATC
Cs1g05130	Plus	13.89	-503	T TTAAACCAATTTTCCCATC	T TTAAACCAATTTTCCCATC
Cs6g17730	Minus	13.9	-558	T TTACACCCCTTTAACCATA	TATGGTTAAAGGGGTGTAA A
Cs6g17720	Plus	13.9	-96	T TTACACCCCTTTAACCATA	T TTACACCCCTTTAACCATA
Cs1g08600	Plus	13.98	-984	T TAAAACCACATTTGCATTA	T TAAAACCACATTTGCATTA
Cs3g26780	Plus	13.98	-468	T TTAAACCTAAATAACCTTG	T TTAAACCTAAATAACCTTG
Cs7g29880	Minus	13.98	-990	T TTAAAACTCCTTAACCATG	CATGGTTAAGGAGTTTTAA A
Cs2g31230	Plus	14.02	-950	T TTCAACCTCAATTACATTG	T TTCAACCTCAATTACATTG
Cs9g18130	Minus	14.02	-952	T TCCAAACTCTTCTACCTTG	CAAGGTAGAAGAGTTTGGA A
orange1.1t03459	Minus	14.02	-450	T TCAAAACTCTTTTACCATT	AATGGTAAAAGAGTTTTGA A
orange1.1t00099	Minus	14.03	-360	T TTGAACCTCTATAGCCTTC	GAAGGCTATAGAGGTTCAA A
Cs9g09110	Plus	14.1	-336	T CTAAACATCTTTAGACTTG	T CTAAACATCTTTAGACTTG
orange1.1t02808	Plus	14.14	-917	T TTAAACCTATTTTGACTAT	T TTAAACCTATTTTGACTAT
Cs3g16460	Plus	14.18	-125	T TTAAACCTCTATAAACTAA	T TTAAACCTCTATAAACTAA
Cs9g17880	Minus	14.18	-620	T TAAAACCCATTTTACCATA	TATGGTAAAATGGGTTTTA A
Cs5g04770	Plus	14.25	-51	T TTCACACTCTTTAACCTTA	T TTCACACTCTTTAACCTTA
Cs7g15510	Minus	14.25	-956	T TTACCCCTATTTTACCTAA	TTAGGTAAAATAGGGGTAA A
Cs3g10130	Minus	14.3	-242	T TTAAAACTCTTTTGGCTGG	CCAGCCAAAAGAGTTTTAA A
Cs5g21980	Minus	14.3	-608	T TAAAAACTCTTATACATTG	CAATGTATAAGAGTTTTTA A
Cs9g12180	Minus	14.3	-235	T TTAAAACTCTTTTGGCTGG	CCAGCCAAAAGAGTTTTAA A
orange1.1t02773	Plus	14.3	-484	T TTAAAACTCTCTTGCATCA	T TTAAAACTCTCTTGCATCA
orange1.1t05222	Minus	14.3	-548	T TTAAAACTCTTTTGACAAA	TTTGTCAAAAGAGTTTTAA A
Cs2g10820	Plus	14.34	-210	T TTCAAACTCTTTAAACTTG	T TTCAAACTCTTTAAACTTG
Cs3g19640	Minus	14.34	-491	T ATAAACCTCTTTTATTTTA	TAAAATAAAAGAGGTTTAT A
Cs4g05530	Minus	14.34	-258	T TTAAACCTCTTTTAAAATT	AATTTTAAAAGAGGTTTAA A
Cs4g17210	Minus	14.34	-44	T TAAAACATCTTTTTCATTA	TAATGAAAAAGATGTTTTA A
Cs5g11340	Plus	14.34	-994	T TTAAAAATCATTTACCTTT	T TTAAAAATCATTTACCTTT
Cs6g15470	Minus	14.38	-388	T TTAACCCTCTTTTAAATTT	AAATTTAAAAGAGGGTTAA A
Cs7g20790	Minus	14.45	-262	T TTAGACCTCTTTTTCTTTA	TAAAGAAAAAGAGGTCTAA A
Cs7g20800	Minus	14.45	-697	T TTAGACCTCTTTTTCTTTA	TAAAGAAAAAGAGGTCTAA A
Cs1g16790	Minus	14.5	-488	T TTAAAACTCTCCTAACTTA	TAAGTTAGGAGAGTTTTAA A
Cs2g26940	Minus	14.52	-882	T TTAAAGCTCTTTTGGCTAG	CTAGCCAAAAGAGCTTTAA A
Cs8g12355	Plus	14.59	-509	T TTCAACCTCTTTTTCCCCC	T TTCAACCTCTTTTTCCCCC
orange1.1t06018	Plus	14.59	-22	T TTCAACCTCTTTTTCCCCC	T TTCAACCTCTTTTTCCCCC
Cs3g21420	Plus	14.61	-852	T TTTAACTTCTTTAACCTTA	T TTTAACTTCTTTAACCTTA
Cs4g01610	Minus	14.62	-742	T ATAAAAATCTTTTGCATTA	TAATGCAAAAGATTTTTAT A
Cs9g07410	Plus	14.69	-381	T TGCAACCCCTTTTGCCCTA	T TGCAACCCCTTTTGCCCTA
orange1.1t00869	Minus	14.69	-624	T CCAAACCTCTGTTTCCTTA	TAAGGAAACAGAGGTTTGG A
orange1.1t00868	Plus	14.69	-947	T CCAAACCTCTGTTTCCTTA	T CCAAACCTCTGTTTCCTTA
orange1.1t00868	Plus	14.69	-189	T CCAAACCTCTGTTTCCTTA	T CCAAACCTCTGTTTCCTTA
Cs7g16220	Minus	14.7	-248	T TTTAAGCTCTTTTACCATG	CATGGTAAAAGAGCTTAAA A
Cs7g16240	Minus	14.7	-353	T TTTAAGCTCTTTTACCATG	CATGGTAAAAGAGCTTAAA A
orange1.1t04860	Minus	14.7	-234	T TTTAAGCTCTTTTACCATG	CATGGTAAAAGAGCTTAAA A
Cs5g13410	Minus	14.72	-570	T TTAAACCTCTACTCCCAAA	TTTGGGAGTAGAGGTTTAA A
Cs5g13420	Plus	14.72	-822	T TTAAACCTCTACTCCCAAA	T TTAAACCTCTACTCCCAAA
Cs9g17020	Minus	14.73	-409	T TTAATATTCTTTTGCCTTA	TAAGGCAAAAGAATATTAA A
Cs3g25690	Minus	14.74	-820	T TTAAACCTCTACTTCTTTG	CAAAGAAGTAGAGGTTTAA A
Cs4g16930	Plus	14.74	-264	T ATAAATCACTTTTTCCTTG	T ATAAATCACTTTTTCCTTG
Cs8g10840	Plus	14.74	-558	T CACAACCTCTTTTGCTTTG	T CACAACCTCTTTTGCTTTG
Cs4g17280	Minus	14.75	-270	T TTCAACCTCTATTCCCAAA	TTTGGGAATAGAGGTTGAA A
Cs8g14460	Minus	14.75	-630	T TTCAACCTCTACTCCCTAA	TTAGGGAGTAGAGGTTGAA A
orange1.1t01139	Minus	14.75	-169	T TTAAAGCTCTTTTGATTTA	TAAATCAAAAGAGCTTTAA A
Cs3g27680	Plus	14.78	-789	T TTAAACCTCTTTTTCTCTT	T TTAAACCTCTTTTTCTCTT
Cs3g23630	Plus	14.78	-533	T TTAAACCACTGTAGCATTG	T TTAAACCACTGTAGCATTG
Cs2g21110	Plus	14.81	-758	T TTAAACCCCTTTTCTCTAC	T TTAAACCCCTTTTCTCTAC
Cs2g21120	Minus	14.81	-53	T TTAAACCCCTTTTCTCTAC	GTAGAGAAAAGGGGTTTAA A
Cs4g11450	Plus	14.82	-859	T TTAAAACTCTTTAAAATTA	T TTAAAACTCTTTAAAATTA
Cs3g05400	Plus	14.86	-23	T TTAACCCTATTTTAAATTA	T TTAACCCTATTTTAAATTA
orange1.1t03188	Minus	14.88	-61	T TTCAACCCATTTACCCTTG	CAAGGGTAAATGGGTTGAA A
Cs1g15120	Minus	14.89	-278	T TTAAACCTATTTTCAGTTA	TAACTGAAAATAGGTTTAA A
orange1.1t05564	Minus	14.9	-421	T ACAAATCTCATTTGCCTTA	TAAGGCAAATGAGATTTGT A
Cs2g28810	Plus	14.91	-388	T TTCACCCTATTTTCCCCTG	T TTCACCCTATTTTCCCCTG
Cs7g10390	Plus	14.91	-305	T TCCCAACTCTTTTCCCTTG	T TCCCAACTCTTTTCCCTTG
Cs2g04930	Plus	14.95	-323	T TTAAACATGTTTTATCTTA	T TTAAACATGTTTTATCTTA
Cs4g06620	Plus	14.95	-505	T TTAAAAATATTTTGCATTA	T TTAAAAATATTTTGCATTA
Cs1g06070	Plus	15	-42	T TAAAATCTTTTTTCCCTTG	T TAAAATCTTTTTTCCCTTG
Cs3g17050	Minus	15.01	-807	T TTACCCCTCTTTTTCTTTA	TAAAGAAAAAGAGGGGTAA A
Cs9g10960	Minus	15.01	-659	T TTCATCCTCTATAGCCTTG	CAAGGCTATAGAGGATGAA A
orange1.1t04023	Minus	15.01	-738	T TTATACCTCTTTTGCCAAT	ATTGGCAAAAGAGGTATAA A
Cs7g11110	Minus	15.02	-792	T TTAAACATCTTCTGTCATG	CATGACAGAAGATGTTTAA A
orange1.1t00181	Plus	15.02	-667	T TTAAATATCTTCTGCCATG	T TTAAATATCTTCTGCCATG
orange1.1t01983	Minus	15.02	-624	T ATAAACTTCTCTTGACTTG	CAAGTCAAGAGAAGTTTAT A
Cs4g03730	Minus	15.03	-516	T CTCAACCACTTTTGGCTTG	CAAGCCAAAAGTGGTTGAG A
Cs6g10280	Plus	15.03	-323	T CTCAACGACTTTTGCCTTG	T CTCAACGACTTTTGCCTTG
Cs8g01910	Plus	15.03	-515	T TTAAACCTTTTTTCTCTTT	T TTAAACCTTTTTTCTCTTT
Cs7g03580	Minus	15.06	-745	T TTAAATATCATTTGCCTTT	AAAGGCAAATGATATTTAA A
Cs8g10160	Minus	15.08	-267	T TTACACCTCTATTCACTAA	TTAGTGAATAGAGGTGTAA A
Cs2g13250	Plus	15.1	-773	T TTAAACTACATCTACCTTA	T TTAAACTACATCTACCTTA
Cs2g12910	Minus	15.1	-179	T ATAAATCTCATTTACCTCA	TGAGGTAAATGAGATTTAT A
Cs6g22170	Minus	15.1	-119	T CTAAACCTCTTCAATCTTA	TAAGATTGAAGAGGTTTAG A
Cs6g13370	Plus	15.1	-158	T TTAAACCTCTTAAATCTCA	T TTAAACCTCTTAAATCTCA
Cs6g22180	Plus	15.1	-680	T CTAAACCTCTTCAATCTTA	T CTAAACCTCTTCAATCTTA
Cs7g05910	Plus	15.1	-761	T CAAAACTTCTTCTACCTTA	T CAAAACTTCTTCTACCTTA
Cs9g10450	Minus	15.1	-493	T TAAAACCACTTCTACTTTA	TAAAGTAGAAGTGGTTTTA A
Cs6g11180	Minus	15.14	-194	T TACAACCTTTCTTACCTTA	TAAGGTAAGAAAGGTTGTA A
Cs7g21320	Plus	15.2	-915	T TAAAATTTCTTTTCCCTTA	T TAAAATTTCTTTTCCCTTA
Cs2g13930	Plus	15.21	-316	T TTCAAACTCGTTTACCTCA	T TTCAAACTCGTTTACCTCA
Cs5g21360	Plus	15.21	-500	T CTAGACCACTTTTTCCTTA	T CTAGACCACTTTTTCCTTA
Cs1g12630	Minus	15.22	-24	T ATAAAACTCTTTAGTCTTA	TAAGACTAAAGAGTTTTAT A
Cs5g28200	Plus	15.22	-713	T TCAAACCTTTTTAGACTTA	T TCAAACCTTTTTAGACTTA
Cs6g03550	Minus	15.22	-637	T GTAAAGCTCTTTTGTCTTG	CAAGACAAAAGAGCTTTAC A
orange1.1t00101	Plus	15.22	-431	T TTAAATATCTTCTACCTAG	T TTAAATATCTTCTACCTAG
Cs3g12090	Minus	15.26	-164	T TTAAAACTCTCTTACTTTT	AAAAGTAAGAGAGTTTTAA A
Cs5g33810	Minus	15.3	-253	T TGAAACATATTTTACCCTG	CAGGGTAAAATATGTTTCA A
Cs1g06750	Plus	15.31	-769	T TTAAAGATCTATTGCCATG	T TTAAAGATCTATTGCCATG
Cs5g22440	Plus	15.32	-706	T TTAAAGTTCTTTTCCCTTT	T TTAAAGTTCTTTTCCCTTT
Cs2g12840	Plus	15.33	-278	T TTATCCATCATTTGCCTTG	T TTATCCATCATTTGCCTTG
Cs6g16470	Plus	15.33	-377	T TTCAACATATTTTACCGTG	T TTCAACATATTTTACCGTG
Cs9g01410	Minus	15.33	-919	T TGAAAAATCTTTTACCTTT	AAAGGTAAAAGATTTTTCA A
orange1.1t04220	Plus	15.33	-998	T TTGACCCTCTTCTGCATTG	T TTGACCCTCTTCTGCATTG
Cs2g16020	Plus	15.35	-695	T TTAAACCCATTTTGGCTTT	T TTAAACCCATTTTGGCTTT
Cs3g18750	Plus	15.35	-821	T TTAAAAATCTTTTGTCATG	T TTAAAAATCTTTTGTCATG
Cs3g02000	Minus	15.36	-241	T AAAAAACTCTTTTCCATTA	TAATGGAAAAGAGTTTTTT A
Cs9g11910	Minus	15.36	-152	T TTAAAACTCTTTTCGCTGG	CCAGCGAAAAGAGTTTTAA A
Cs3g24650	Plus	15.39	-819	T TTAAACCTCATATAGCATA	T TTAAACCTCATATAGCATA
Cs3g17670	Minus	15.4	-674	T TTCAAACTCTTATCCATTA	TAATGGATAAGAGTTTGAA A
Cs1g24980	Minus	15.42	-777	T TTAAACCATTTTTACATAA	TTATGTAAAAATGGTTTAA A
orange1.1t03604	Plus	15.42	-540	T TTAAAACTCTTTCACTTAA	T TTAAAACTCTTTCACTTAA
orange1.1t02242	Plus	15.42	-823	T TTAAACCTCTTAAAATTTA	T TTAAACCTCTTAAAATTTA
Cs1g08640	Plus	15.47	-650	T TTGAATCTCTCTTCCCTTA	T TTGAATCTCTCTTCCCTTA
Cs3g17870	Minus	15.47	-972	T AAAAACCTCACCTGCCTTG	CAAGGCAGGTGAGGTTTTT A
Cs3g01800	Minus	15.47	-932	T TTGAATCTCTCTTCCCTTA	TAAGGGAAGAGAGATTCAA A
Cs4g20050	Plus	15.47	-508	T CAAAACCCCACTTGCCTTG	T CAAAACCCCACTTGCCTTG
Cs6g08790	Plus	15.47	-741	T TTGAATCTCTCTTCCCTTA	T TTGAATCTCTCTTCCCTTA
orange1.1t01504	Plus	15.47	-321	T TTGAATCTCTCTTCCCTTA	T TTGAATCTCTCTTCCCTTA
Cs5g23190	Plus	15.49	-546	T TTGAAACCCTTTTGCCTCA	T TTGAAACCCTTTTGCCTCA
Cs3g16560	Plus	15.5	-390	T TTATCCCTCTTTTCTCTTA	T TTATCCCTCTTTTCTCTTA
Cs5g07430	Plus	15.5	-449	T TCAAACAGATTTTACCTTA	T TCAAACAGATTTTACCTTA
Cs8g15850	Plus	15.5	-525	T TTATCCCTCTTTTCCTTTA	T TTATCCCTCTTTTCCTTTA
Cs2g18640	Plus	15.51	-589	T TAAAAGCACTTTTACATTG	T TAAAAGCACTTTTACATTG
Cs3g25970	Minus	15.51	-933	T TTAAAGATCTTATACCATG	CATGGTATAAGATCTTTAA A
Cs3g23470	Minus	15.51	-589	T TAAAAGCCCTTTTAACTTG	CAAGTTAAAAGGGCTTTTA A
Cs6g06750	Plus	15.51	-286	T CTAAAAGTCTTTTGCCCTA	T CTAAAAGTCTTTTGCCCTA
Cs6g14190	Plus	15.53	-25	T TCAAGCCTCTTTTACATTT	T TCAAGCCTCTTTTACATTT
Cs1g10770	Plus	15.55	-320	T TTAAAAGTCATTTTCCTTA	T TTAAAAGTCATTTTCCTTA
Cs3g19610	Minus	15.55	-267	T TTAAATCTCTTTTAAATAG	CTATTTAAAAGAGATTTAA A
Cs5g24120	Plus	15.55	-766	T TTAAAAACTTTTTACCTTG	T TTAAAAACTTTTTACCTTG
Cs3g15450	Minus	15.58	-311	T TTAAATCTCTTTTTAATTA	TAATTAAAAAGAGATTTAA A
Cs8g04240	Minus	15.58	-823	T TCAAACCTCCTTTCCCCCC	GGGGGGAAAGGAGGTTTGA A
Cs2g03110	Plus	15.61	-395	T TTCAACCTCCATTCCCATC	T TTCAACCTCCATTCCCATC
Cs5g13410	Minus	15.61	-287	T TTAACCCACATCTCCCTTC	GAAGGGAGATGTGGGTTAA A
Cs7g24820	Minus	15.67	-861	T TTAAACCACAACTGCCTAA	TTAGGCAGTTGTGGTTTAA A
orange1.1t04380	Plus	15.67	-686	T TTAAAACTGTTTTGCATTT	T TTAAAACTGTTTTGCATTT
Cs1g18570	Plus	15.7	-238	T TTAAACCTCTTAAACCCAT	T TTAAACCTCTTAAACCCAT
Cs1g25070	Minus	15.71	-978	T TTAAAGATCTTCTACCATA	TATGGTAGAAGATCTTTAA A
Cs6g17200	Minus	15.71	-671	T CCAAAACTCTTTTACGTTA	TAACGTAAAAGAGTTTTGG A
Cs7g19820	Minus	15.74	-667	T TTCAACCTCTATTTCCAAA	TTTGGAAATAGAGGTTGAA A
Cs7g13610	Plus	15.75	-41	T TTAAAATTCTCTTACATTA	T TTAAAATTCTCTTACATTA
Cs8g06860	Plus	15.75	-876	T TTAAACCTAATTTATATTA	T TTAAACCTAATTTATATTA
Cs6g20410	Minus	15.79	-775	T TAAAACCTAACATGCCTTG	CAAGGCATGTTAGGTTTTA A
Cs7g12830	Minus	15.79	-746	T TTATACATCTTTTCTCTTA	TAAGAGAAAAGATGTATAA A
Cs8g11400	Minus	15.8	-483	T TTAAACCTCTATTTCTTCC	GGAAGAAATAGAGGTTTAA A
Cs2g13390	Plus	15.81	-519	T TTCCCCCTCTTTCTCCTTA	T TTCCCCCTCTTTCTCCTTA
Cs5g04290	Minus	15.82	-956	T ATAAAACTCAATTTCCTTG	CAAGGAAATTGAGTTTTAT A
Cs7g19690	Plus	15.82	-872	T CTACAACCCTCTTGCCTTG	T CTACAACCCTCTTGCCTTG
Cs8g06670	Minus	15.82	-540	T CTACAACTCCTTTGCCTCG	CGAGGCAAAGGAGTTGTAG A
orange1.1t03441	Minus	15.82	-243	T CTAAACAACTTTTGCCTCT	AGAGGCAAAAGTTGTTTAG A
orange1.1t00801	Minus	15.82	-952	T TTAAACCTATTTGAAATTA	TAATTTCAAATAGGTTTAA A
Cs3g22700	Plus	15.83	-238	T ATAAAACTCATGTCCCTTG	T ATAAAACTCATGTCCCTTG
Cs7g13720	Minus	15.83	-275	T TCAAAACCCTTTTCCCTGG	CCAGGGAAAAGGGTTTTGA A
Cs8g16790	Minus	15.83	-286	T AGAAACCTATTTACCCTTG	CAAGGGTAAATAGGTTTCT A
Cs5g01470	Plus	15.84	-609	T TTAAAACAATTTTAGCTTG	T TTAAAACAATTTTAGCTTG
Cs9g01800	Minus	15.84	-475	T TTAAAGCTAATTTAACTTG	CAAGTTAAATTAGCTTTAA A
Cs9g01810	Plus	15.84	-883	T TTAAAGCTAATTTAACTTG	T TTAAAGCTAATTTAACTTG
Cs5g13890	Minus	15.86	-730	T TAAACCCTCTTTTGACTAT	ATAGTCAAAAGAGGGTTTA A
Cs7g16160	Plus	15.87	-779	T TCAAACCTCACTAACCATA	T TCAAACCTCACTAACCATA
Cs9g04440	Plus	15.87	-870	T TAAAACCTCAAAAACCTTA	T TAAAACCTCAAAAACCTTA
orange1.1t03312	Plus	15.87	-145	T TGCAACCTCCTTTCACTTG	T TGCAACCTCCTTTCACTTG
Cs1g06000	Minus	15.89	-627	T TCCACCCTCTTTTTCATTG	CAATGAAAAAGAGGGTGGA A
Cs1g04270	Plus	15.9	-573	T TTACACCTCTCTTTCATTT	T TTACACCTCTCTTTCATTT
Cs6g06790	Minus	15.9	-210	T TGAAACCTCATTAATCTTG	CAAGATTAATGAGGTTTCA A
Cs6g09180	Plus	15.9	-682	T TTCAACCACCTTAACCTAA	T TTCAACCACCTTAACCTAA
Cs7g02250	Plus	15.9	-237	T TCAAACCTCTTTAATCTGG	T TCAAACCTCTTTAATCTGG
Cs2g20490	Minus	15.93	-759	T ATAACCCCATTTTCCCTTC	GAAGGGAAAATGGGGTTAT A
Cs3g02740	Minus	15.93	-284	T TTCAACCTCTGTAGCTTTA	TAAAGCTACAGAGGTTGAA A
Cs4g05220	Plus	15.93	-520	T TTCAACCTCTGTAGCTTTA	T TTCAACCTCTGTAGCTTTA
Cs7g09910	Plus	15.93	-18	T TTCAACCAATTTTCCCTCC	T TTCAACCAATTTTCCCTCC
orange1.1t05472	Plus	15.93	-782	T TAAAACTTCTGTTACCTTT	T TAAAACTTCTGTTACCTTT
orange1.1t02454	Plus	15.93	-567	T TTCAACCTCTGTAGCTTTA	T TTCAACCTCTGTAGCTTTA
orange1.1t02455	Minus	15.93	-233	T TTCAACCTCTGTAGCTTTA	TAAAGCTACAGAGGTTGAA A
Cs5g25630	Plus	15.96	-653	T TCAAACCTCATATCTCTTA	T TCAAACCTCATATCTCTTA
Cs8g15200	Plus	15.96	-42	T TTAAACCTTTTCCCCCTCA	T TTAAACCTTTTCCCCCTCA
orange1.1t02989	Minus	15.96	-780	T CAAAACTTCTTTACCCTTA	TAAGGGTAAAGAAGTTTTG A
Cs4g11200	Minus	15.97	-194	T TAAAACCGCTGTTGCATTA	TAATGCAACAGCGGTTTTA A
Cs1g02070	Minus	15.99	-947	T TTAAACCCCTCCAAACTTG	CAAGTTTGGAGGGGTTTAA A
Cs1g04140	Minus	15.99	-291	T TAAAAGCTCTTTGGCCATG	CATGGCCAAAGAGCTTTTA A
Cs1g07940	Minus	15.99	-440	T TTAAAACTCATCAGCCTAA	TTAGGCTGATGAGTTTTAA A
Cs4g06360	Minus	15.99	-810	T CAAAAACTCCTATACCTTG	CAAGGTATAGGAGTTTTTG A
orange1.1t04746	Minus	15.99	-682	T TCAAACCTCAATTACATAG	CTATGTAATTGAGGTTTGA A
Cs3g03920	Minus	16	-787	T TTACACTTCTATTCCCTAA	TTAGGGAATAGAAGTGTAA A
Cs4g19620	Minus	16	-441	T TAAACCTTCTTTTCCCTAA	TTAGGGAAAAGAAGGTTTA A
Cs1g02780	Minus	16.02	-439	T TTAAAACTCTAGTGCTTTG	CAAAGCACTAGAGTTTTAA A
Cs2g30410	Plus	16.02	-947	T TTAAACCACTATTAACATT	T TTAAACCACTATTAACATT
Cs3g05380	Plus	16.02	-685	T TTCAACCTACTAAGCCTTA	T TTCAACCTACTAAGCCTTA
Cs7g08560	Minus	16.02	-827	T ACAAACCAATTTTTCCTTA	TAAGGAAAAATTGGTTTGT A
Cs7g31750	Plus	16.02	-902	T TTAAACATTTGTTGCCCTG	T TTAAACATTTGTTGCCCTG
Cs7g24330	Plus	16.02	-37	T TAAAACCCCATTTACATTT	T TAAAACCCCATTTACATTT
orange1.1t00743	Plus	16.02	-466	T TTAACCCACTTATGACTAA	T TTAACCCACTTATGACTAA
orange1.1t02820	Minus	16.02	-915	T CTAAACCTCATTCACATTT	AAATGTGAATGAGGTTTAG A
orange1.1t01711	Minus	16.02	-513	T CAAAACCTCTTCTAACTTT	AAAGTTAGAAGAGGTTTTG A
Cs3g24540	Minus	16.03	-400	T TCGAACCACTTCTCCCTTG	CAAGGGAGAAGTGGTTCGA A
Cs8g18110	Plus	16.03	-219	T TTAATCCTCACTTCCCCTG	T TTAATCCTCACTTCCCCTG
Cs2g11780	Plus	16.06	-302	T TTACAACACTTTTTCCTCA	T TTACAACACTTTTTCCTCA
Cs1g24540	Minus	16.08	-641	T TTTAACCTCTTTTCCCGCC	GGCGGGAAAAGAGGTTAAA A
Cs6g09490	Plus	16.09	-862	T TAAAAGCTCTTTACCCTTT	T TAAAAGCTCTTTACCCTTT
Cs3g19760	Plus	16.1	-623	T TTCCTCCTCTCTTGCCTTC	T TTCCTCCTCTCTTGCCTTC
Cs5g13740	Plus	16.1	-27	T ATCATCCTCTTTTTCCTTC	T ATCATCCTCTTTTTCCTTC
Cs4g06750	Minus	16.11	-958	T TTAAAAATCTTATGCCAAG	CTTGGCATAAGATTTTTAA A
Cs5g19900	Plus	16.11	-218	T CTAAACATCTTTAGACTAG	T CTAAACATCTTTAGACTAG
Cs4g10590	Minus	16.13	-553	T CTACACTTCTTTTACCGTA	TACGGTAAAAGAAGTGTAG A
Cs5g33020	Minus	16.13	-58	T GTACACCTCTTTTACTTAA	TTAAGTAAAAGAGGTGTAC A
orange1.1t02454	Minus	16.13	-344	T CTCAACCTCTGTTATCTTA	TAAGATAACAGAGGTTGAG A
orange1.1t02455	Plus	16.13	-456	T CTCAACCTCTGTTATCTTA	T CTCAACCTCTGTTATCTTA
Cs6g03180	Minus	16.14	-511	T TTAAACAACATTTTCATTG	CAATGAAAATGTTGTTTAA A
orange1.1t04647	Plus	16.14	-286	T TTAAAACCCATTTGCATTT	T TTAAAACCCATTTGCATTT
Cs6g20180	Plus	16.15	-924	T TTAAATCTCTTAAGTCTTA	T TTAAATCTCTTAAGTCTTA
Cs1g10230	Minus	16.18	-636	T TCCAATTTCTTTTGCCTTA	TAAGGCAAAAGAAATTGGA A
Cs1g16610	Plus	16.18	-831	T TAAAATCTCTTTTTCTTTA	T TAAAATCTCTTTTTCTTTA
Cs2g12990	Plus	16.18	-721	T TTAAAACTCTTTTTCAATT	T TTAAAACTCTTTTTCAATT
Cs2g17910	Minus	16.19	-829	T CAAAACCTATTTTACCCAA	TTGGGTAAAATAGGTTTTG A
Cs4g11570	Plus	16.19	-362	T TAAAACCTAAATTACCTCA	T TAAAACCTAAATTACCTCA
Cs4g04890	Plus	16.19	-353	T ATAAACCTAATTTACCAAA	T ATAAACCTAATTTACCAAA
Cs5g18480	Minus	16.19	-674	T ATAAACATCATATACCATA	TATGGTATATGATGTTTAT A
Cs7g05800	Plus	16.19	-343	T TAAAAACACTTTTACCAAA	T TAAAAACACTTTTACCAAA
orange1.1t02614	Plus	16.19	-381	T TTAAACCCCTTCAAACTAA	T TTAAACCCCTTCAAACTAA
Cs4g04050	Plus	16.22	-700	T TTCAACCAATTATACCATA	T TTCAACCAATTATACCATA
Cs5g17730	Plus	16.22	-278	T TTACCCCTCTTTTGTTTTA	T TTACCCCTCTTTTGTTTTA
Cs5g17570	Plus	16.22	-793	T TTACCCCTCTTTTGTTTTA	T TTACCCCTCTTTTGTTTTA
Cs6g07090	Minus	16.22	-139	T TTAAACATCTTTTGCTAGA	TCTAGCAAAAGATGTTTAA A
Cs6g13900	Minus	16.22	-1000	T TTCCACCTCTTTTATTTTG	CAAAATAAAAGAGGTGGAA A
Cs7g30430	Plus	16.22	-261	T TTCAACAACTTCTACCTCA	T TTCAACAACTTCTACCTCA
Cs8g11960	Plus	16.22	-202	T TTACACATCTATTACCAAA	T TTACACATCTATTACCAAA
Cs9g12600	Plus	16.22	-852	T TTCAACATCTTAAACCCTA	T TTCAACATCTTAAACCCTA
Cs9g11600	Minus	16.22	-216	T GTAAATCTCTTTAAACTTG	CAAGTTTAAAGAGATTTAC A
Cs7g07180	Plus	16.23	-337	T TTTAACCCCTTATCCCTCA	T TTTAACCCCTTATCCCTCA
Cs7g06530	Minus	16.25	-950	T TTAATTCTCTTTTTCCATG	CATGGAAAAAGAGAATTAA A
orange1.1t01931	Plus	16.25	-419	T TTAAACATCGTTTATCTTT	T TTAAACATCGTTTATCTTT
Cs2g02190	Minus	16.28	-304	T TCAAACCTCTTTTCTATCA	TGATAGAAAAGAGGTTTGA A
Cs3g02790	Minus	16.28	-390	T TCAAACCTCTTTCAATTTC	GAAATTGAAAGAGGTTTGA A
Cs3g13900	Minus	16.28	-921	T TCAAACATTTTTTACCATC	GATGGTAAAAAATGTTTGA A
Cs3g03045	Plus	16.28	-782	T CAAAACCTATTTTACTTTC	T CAAAACCTATTTTACTTTC
Cs3g19120	Minus	16.28	-521	T TTAAACTTCTTTTACAAAC	GTTTGTAAAAGAAGTTTAA A
Cs5g03600	Plus	16.28	-563	T TAAAAATTCTTCTCCCTTA	T TAAAAATTCTTCTCCCTTA
Cs5g06390	Plus	16.28	-527	T TTAAACTTCCTTACACTTA	T TTAAACTTCCTTACACTTA
Cs8g08750	Plus	16.28	-555	T TCAAACCTCTTTTCTATCA	T TCAAACCTCTTTTCTATCA
orange1.1t01360	Minus	16.28	-41	T TAAAACCCCTTTTCTATTA	TAATAGAAAAGGGGTTTTA A
Cs6g14180	Minus	16.29	-45	T TTAATCCTTTTTTTCCTTT	AAAGGAAAAAAAGGATTAA A
Cs3g25980	Plus	16.31	-325	T TCAAAAATCTATTACCTAG	T TCAAAAATCTATTACCTAG
Cs7g10000	Plus	16.31	-988	T TAAAACCAAATTTACATTG	T TAAAACCAAATTTACATTG
Cs9g16870	Plus	16.31	-398	T TCAAACCCATTTTGACTCA	T TCAAACCCATTTTGACTCA
orange1.1t01649	Minus	16.31	-787	T TTAAACATCAACTAACTTG	CAAGTTAGTTGATGTTTAA A
orange1.1t04821	Plus	16.31	-388	T TCAAAACTCTTTTGACAAA	T TCAAAACTCTTTTGACAAA
orange1.1t04821	Plus	16.31	-780	T TCAAAACTCTTTTGACAAA	T TCAAAACTCTTTTGACAAA
Cs1g02880	Plus	16.32	-57	T TTAACACTTTTATCCCTTA	T TTAACACTTTTATCCCTTA
Cs5g15260	Minus	16.32	-355	T TTCAACCTCATTTCATTTA	TAAATGAAATGAGGTTGAA A
orange1.1t05259	Minus	16.32	-589	T TTCAACCTCATTTCATTTA	TAAATGAAATGAGGTTGAA A

[truncated: 4 more sheets: LB2A2, LB3A, LB5A, LB7A]
